# Supplementary material for: Protein sequence optimization with a pairwise decomposable penalty for buried unsatisfied hydrogen bonds
Source: PLoS Comput Biol. 2021 Mar 8;17(3):e1008061. doi: 10.1371/journal.pcbi.1008061 (PMC7971855; doi:10.1371/journal.pcbi.1008061)
Supplement: S1 Scripts — (TAR) [file pcbi.1008061.s005.tar]

Archive with 9 entries (9 files):
- analyze_oversats.py
- approx_pack.xml
- approx_polar_design.xml
- control_pack.xml
- count_buried_hbonds.py
- hbond_network_redesign.xml
- interface_design.xml
- no_ref.rosettacon2018.beta_nov16.txt
- polyV.xml
