# Supplementary material for: Protein sequence optimization with a pairwise decomposable penalty for buried unsatisfied hydrogen bonds
Source: PLoS Comput Biol. 2021 Mar 8;17(3):e1008061. doi: 10.1371/journal.pcbi.1008061 (PMC7971855; doi:10.1371/journal.pcbi.1008061)
Supplement: S1 Scripts — (TAR) [file pcbi.1008061.s005.tar › analyze_oversats.py]

#!/usr/bin/env python

# this is not necessarily a well written script

import os
import sys

import re
import numpy as np

from pyrosetta import *
from pyrosetta.rosetta import *

init("-mute all")

log_file = sys.argv[1]
pdb = sys.argv[2]

pose = pose_from_file(pdb)

lines = []

with open(log_file) as f:
    for line in f:
        line = line.strip()
        if (len(line) == 0):
            continue
        lines.append(line)


res_section = []
body = []
pre_body = []

collecting = False
pre_collection = True
pre_collecting = False
in_res_section = True

starts = ["Res:", "HYD:", "BUR:", "OVR:", "FINOVR:", ]


for line in lines:
    if ( pre_collection ):
        if ( not pre_collecting ):
            if ( not line.startswith("approx: BUR:") ):
                continue
        pre_collecting = True

        has_good_start = False
        for start in starts:
            if ( line.startswith("approx: " + start) ):
                has_good_start = True

        if (not has_good_start):
            pre_collecting = False
            pre_collection = False
            continue
        pre_body.append(line)
        continue


    if ( not collecting ):
        if ( not line.startswith("approx: Res") ):
            continue
        collecting = True

    has_good_start = False
    for start in starts:
        if ( line.startswith("approx: " + start) ):
            has_good_start = True
            if ( start != "Res:" ):
                in_res_section = False

    if ( in_res_section ):
        if ( not has_good_start ):
            continue
        res_section.append(line)

    else:
        if ( not has_good_start ):
            collecting = False
            break

        body.append(line)


print(pre_body[0])
print(pre_body[-1])

print(res_section[0])
print(res_section[-1])

print(body[0])
print(body[-1])


native_res = [None]*(pose.size()+1)

def delta_degrees(a, b):
    d = abs(a  - b)
    while ( d > 180 ):
        d -= 180
    return d


for line in res_section:
    sp = line.split()
    resno = int(sp[2])
    res = pose.residue(resno)

    name3 = sp[3]

    if ( res.name3() != name3 ):
        continue

    irot = int(sp[5])

    all_match = True
    for ichi in range(1, res.nchi()+1):
        log_chi = float(sp[7+ichi-1])

        our_chi = res.chi(ichi)
        # print(our_chi)

        d = delta_degrees(log_chi, our_chi)

        if ( d > 0.1 ):
            all_match = False
            break

    if ( all_match ):
        # assert(native_res[resno] is None)
        native_res[resno] = irot

for resno in range(1, pose.size()+1):
    if ( native_res[resno] is None ):
        print("No native res for %i"%(resno))

hb_scorefxn = core.scoring.ScoreFunctionFactory.create_score_function("none")
hb_scorefxn.set_weight(core.scoring.hbond_sc, 1)

def fix_scorefxn(sfxn, allow_double_bb=False):
    opts = sfxn.energy_method_options()
    opts.hbond_options().decompose_bb_hb_into_pair_energies(True)
    opts.hbond_options().bb_donor_acceptor_check(not allow_double_bb)
    opts.hbond_options().use_hb_env_dep(True)

    sfxn.set_energy_method_options(opts)

fix_scorefxn(hb_scorefxn, True)


def get_hbnets(pose):


    atomic_depth = core.scoring.atomic_depth.AtomicDepth( pose, 4, True, 0.5 )

    type_set = pose.residue(1).type().atom_type_set()

    is_buried = [None]

    for resnum in range(1, pose.size()+1):
        res = pose.residue(resnum)

        last_heavy_atom = res.atom(res.nheavyatoms())

        depth = atomic_depth.calcdepth(last_heavy_atom, type_set)

        is_buried.append(depth > 4)


    hb_scorefxn(pose)

    hbset = core.scoring.hbonds.HBondSet()
    core.scoring.hbonds.fill_hbond_set(pose, False, hbset)
    hbset.hbond_options().bb_donor_acceptor_check(False)
    core.scoring.hbonds.fill_hbond_set(pose, False, hbset)

    hbnets = []
    in_a_hbnet = set()
    are_hbonding = np.zeros((pose.size()+1, pose.size()+1), np.bool)

    def recurse_on_hbonds(hbnet, seqpos):
        # print("  on %i"%seqpos)
        for hbond in hbset.residue_hbonds(seqpos):
            if ( hbond.acc_atm_is_backbone() ):
                continue
            if ( hbond.don_hatm_is_backbone() ):
                continue
            other_seqpos = hbond.don_res() if hbond.acc_res() == seqpos else hbond.acc_res()
            # print("hbond to %i"%other_seqpos)

            if ( hbond.energy() > -0.5 ):
                # print("        %i bad energy"%other_seqpos)
                continue

            if ( other_seqpos in hbnet ):
                # print("        %i already used"%other_seqpos)
                continue
            if ( other_seqpos in in_a_hbnet ):
                assert(False)

            if ( not is_buried[other_seqpos] ):
                # print("        %i not buried"%other_seqpos)
                continue


            # if ( pose.pdb_info().chain(seqpos) != pose.pdb_info().chain(other_seqpos) ):
            #     continue

            are_hbonding[seqpos, other_seqpos] = True
            hbnet.add(other_seqpos)
            in_a_hbnet.add(other_seqpos)

            recurse_on_hbonds(hbnet, other_seqpos)

    for seqpos in range(1, pose.size()+1):
        # print("Start %i"%seqpos)

        if ( seqpos in in_a_hbnet ):
            continue
        if ( not is_buried[seqpos] ):
            continue

        # print("Going for it")

        hbnet = set()
        hbnet.add(seqpos)
        in_a_hbnet.add(seqpos)

        recurse_on_hbonds(hbnet, seqpos)

        if ( len(hbnet) <= 1 ):
            in_a_hbnet.remove(seqpos)
        else:
            hbnets.append(hbnet)

    are_hbonding |= are_hbonding.T

    return hbnets, in_a_hbnet, are_hbonding

_, in_a_hbnet, are_hbonding = get_hbnets(pose)

is_hbnet = np.zeros(pose.size()+1, np.bool)
is_hbnet[np.array(list(in_a_hbnet))] = True

print(is_hbnet.sum())
print("+".join(str(x + pose.pdb_info().number(1)-1) for x in sorted(in_a_hbnet)))


def fill_oversat_map(text, native_res):

    my_map = np.zeros((pose.size()+1, pose.size()+1), np.int)

    # bur_is_native = None

    for line in text:

        if ( line.startswith("approx: FINOVR") or line.startswith("approx: OVR") ):
            sp = line.split()
            if ( sp[-1] == "skip" ):
                continue
            body = 2
            if ( line.startswith("approx: OVR:") ):
                body = 2 if sp[2] == "TwoB" else 1 if sp[2] == "OneB" else 0

            matching_res = 0
            res1 = int(sp[4])
            rot1 = int(sp[7])
            if ( native_res[res1] == rot1 or rot1 == 0 ):
                matching_res += 1
            res2 = int(sp[9])
            rot2 = int(sp[12])
            if ( native_res[res2] == rot2 or rot2 == 0 ):
                matching_res += 1

            if ( matching_res < body ):
                continue


            # print(line)

            score = float(sp[-1])

            my_map[res1,res2] += score
            if ( res1 != res2 ):
                my_map[res2,res1] += score

    return my_map


expected_oversat = fill_oversat_map(pre_body, [1]*(pose.size()+1))
observed_oversat = fill_oversat_map(body, native_res)

assert( not np.any( expected_oversat > observed_oversat ) )

hbnet_res = np.where(is_hbnet)[0]

expect = expected_oversat[is_hbnet]
observe = observed_oversat[is_hbnet]

delta = observe - expect

number = np.any(delta, axis=-1).sum()

print("DATA: %i / %i  -- %s"%(number, len(hbnet_res), log_file))
