# Supplementary material for: Protein sequence optimization with a pairwise decomposable penalty for buried unsatisfied hydrogen bonds
Source: PLoS Comput Biol. 2021 Mar 8;17(3):e1008061. doi: 10.1371/journal.pcbi.1008061 (PMC7971855; doi:10.1371/journal.pcbi.1008061)
Supplement: S1 Scripts — (TAR) [file pcbi.1008061.s005.tar › approx_pack.xml]

<ROSETTASCRIPTS>
    <SCOREFXNS>
        <ScoreFunction name="sfxn" weights="ref2015" />
        <ScoreFunction name="sfxn_design" weights="ref2015" >
            <Reweight scoretype="approximate_buried_unsat_penalty" weight="5" />
            <Set approximate_buried_unsat_penalty_burial_probe_radius="4" />
            <Set approximate_buried_unsat_penalty_burial_atomic_depth="3.5" />
            <Set approximate_buried_unsat_penalty_hbond_energy_threshold="%%threshold%%" />
        </ScoreFunction>

    </SCOREFXNS>

    <TASKOPERATIONS>

        <IncludeCurrent name="current" />
        <ExtraRotamersGeneric name="ex1_ex2" ex1="%%ex%%" ex2="%%ex%%" />

        <RestrictToRepacking name="restrict_to_repacking" />

    </TASKOPERATIONS>
    <MOVERS>
        <PackRotamersMover name="PackRotamers" scorefxn="sfxn_design" task_operations="current,ex1_ex2%%restrict%%" /> 
    </MOVERS>
    <APPLY_TO_POSE>
    </APPLY_TO_POSE>
    <PROTOCOLS>

        <Add mover="PackRotamers" />


    </PROTOCOLS>
    <OUTPUT />
</ROSETTASCRIPTS>
