# Supplementary material for: Protein sequence optimization with a pairwise decomposable penalty for buried unsatisfied hydrogen bonds
Source: PLoS Comput Biol. 2021 Mar 8;17(3):e1008061. doi: 10.1371/journal.pcbi.1008061 (PMC7971855; doi:10.1371/journal.pcbi.1008061)
Supplement: S1 Scripts — (TAR) [file pcbi.1008061.s005.tar › count_buried_hbonds.py]

#!/usr/bin/env python

# This program accepts arguments like this:

#./count_buried_hbonds.py pdb1.pdb pdb2.pdb pdb3.pdb
# or
#./count_buried_hbonds.py -in:file:silent my.silent


# This file is a template script, it's not fully stripped to bare-bones for simply counting hbonds

import os
import sys
import math

from pyrosetta import *
from pyrosetta.rosetta import *

import time
import argparse
import time


init("-in:file:silent_struct_type binary -keep_input_scores false")

parser = argparse.ArgumentParser()
parser.add_argument("-in:file:silent", type=str, default="")
parser.add_argument("pdbs", type=str, nargs="*")

args = parser.parse_args(sys.argv[1:])

pdbs = args.pdbs
silent = args.__getattribute__("in:file:silent")

def get_per_atom_sasa(pose, probe_size=1.1):
    sasas = core.id.AtomID_Map_double_t()
    rsd_sasa = utility.vector1_double()
    core.scoring.calc_per_atom_sasa(pose, sasas, rsd_sasa, probe_size, False)
    return sasas, rsd_sasa


def fix_scorefxn(sfxn, allow_double_bb=False):
    opts = sfxn.energy_method_options()
    opts.hbond_options().decompose_bb_hb_into_pair_energies(True)
    opts.hbond_options().bb_donor_acceptor_check(not allow_double_bb)

    sfxn.set_energy_method_options(opts)

hb_scorefxn = core.scoring.ScoreFunctionFactory.create_score_function("none")
hb_scorefxn.set_weight(core.scoring.hbond_sc, 1)
hb_scorefxn.set_weight(core.scoring.hbond_lr_bb, 1)
hb_scorefxn.set_weight(core.scoring.hbond_sr_bb, 1)
hb_scorefxn.set_weight(core.scoring.hbond_bb_sc, 1)

fix_scorefxn(hb_scorefxn, True)

def my_rstrip(string, strip):
    if (string.endswith(strip)):
        return string[:-len(strip)]
    return string


def count_buried_hbonds(pose, name_no_suffix, out_score_map, out_string_map):

    atom_sasa, rsd_sasa = get_per_atom_sasa(pose)

    allowed_res = set()
    for i in range(1, pose.size()+1):
        if ( rsd_sasa[i] < 20 ):
            allowed_res.add(i)

    hb_scorefxn(pose)

    # is it necessary to do it like this? not sure
    hbset = core.scoring.hbonds.HBondSet()
    core.scoring.hbonds.fill_hbond_set(pose, False, hbset)
    hbset.hbond_options().bb_donor_acceptor_check(False)
    core.scoring.hbonds.fill_hbond_set(pose, False, hbset)


    num_hbonds = 0

    for hbond in hbset.hbonds():

        don_ok = (hbond.don_res() in allowed_res) and not hbond.don_hatm_is_backbone()
        acc_ok = (hbond.acc_res() in allowed_res) and not hbond.acc_atm_is_backbone()

        if ( not ( don_ok or acc_ok ) ):
            continue

        # if ( hbond.energy() > -0.5 ):
        #     continue

        num_hbonds += 1

    out_score_map['num_hbonds'] = num_hbonds


    num_buried_polar = 0

    for seqpos in range(1, pose.size()+1):
        res = pose.residue(seqpos)

        for iatom in range(1, res.nheavyatoms()+1):
            atype = res.atom_type(iatom)

            if ( not atype.is_acceptor() and not atype.is_donor() ):
                continue

            sasa = 0
            sasa += atom_sasa(seqpos, iatom)
            for hat in range(res.attached_H_begin(iatom), res.attached_H_end(iatom)+1):
                sasa += atom_sasa(seqpos, hat)

            if ( sasa < 0.05 ):
                num_buried_polar += 1

    out_score_map['num_buried_polar'] = num_buried_polar

    return None


############### BEGIN MAIN FUNCTION ###########################

if ( silent != "" ):
    sfd_in = rosetta.core.io.silent.SilentFileData(rosetta.core.io.silent.SilentFileOptions())
    sfd_in.read_file(silent)

    pdbs = list(sfd_in.tags())

num = -1
for pdb in pdbs:
    t0 = time.time()
    print("Attempting pose: " + pdb)

    # try:
    for k in [1]:
        if ( silent == "" ):
            pose = pose_from_file(pdb)
        else:
            pose = Pose()
            sfd_in.get_structure(pdb).fill_pose(pose)

        name_no_suffix = my_rstrip(my_rstrip(os.path.basename(pdb), ".gz"), ".pdb")

        sfd = core.io.raw_data.ScoreFileData("score.sc")

        score_map = std.map_std_string_double()
        string_map = std.map_std_string_std_string()


        out_pose = count_buried_hbonds(pose, name_no_suffix, score_map, string_map )

        core.io.raw_data.ScoreMap.add_arbitrary_score_data_from_pose( pose, score_map)
        core.io.raw_data.ScoreMap.add_arbitrary_string_data_from_pose( pose, string_map)

        sfd.write_pose( pose, score_map, name_no_suffix, string_map)
        if (out_pose != None):

            if ( silent == "" ):
                out_pose.dump_pdb(name_no_suffix + ".pdb")
            else:
                silent_name = "out.silent"
                sfd_out = core.io.silent.SilentFileData( silent_name, False, False, "binary", core.io.silent.SilentFileOptions())
                struct = sfd_out.create_SilentStructOP()
                struct.fill_struct(out_pose, name_no_suffix)
                sfd_out.add_structure(struct)
                sfd_out.write_all(silent_name, False)


        seconds = int(time.time() - t0)

        print("protocols.jd2.JobDistributor: " + name_no_suffix + " reported success in %i seconds"%seconds)

    # except Exception as e:
    #     print("Error!!!")
    #     print(e)
