# Supplementary material for: Protein sequence optimization with a pairwise decomposable penalty for buried unsatisfied hydrogen bonds
Source: PLoS Comput Biol. 2021 Mar 8;17(3):e1008061. doi: 10.1371/journal.pcbi.1008061 (PMC7971855; doi:10.1371/journal.pcbi.1008061)
Supplement: S1 Scripts — (TAR) [file pcbi.1008061.s005.tar › hbond_network_redesign.xml]

<ROSETTASCRIPTS>
    <SCOREFXNS>
        <ScoreFunction name="sfxn" weights="%%sfxn%%" />
        <ScoreFunction name="sfxn_design" weights="%%sfxn%%" >
            <Reweight scoretype="approximate_buried_unsat_penalty" weight="%%approx%%" />
            <Set approximate_buried_unsat_penalty_burial_probe_radius="2.3" />
            <Set approximate_buried_unsat_penalty_burial_atomic_depth="3.5" />
            <Set approximate_buried_unsat_penalty_hbond_energy_threshold="-0.75" />
            <Set approximate_buried_unsat_penalty_oversat_penalty="%%oversat%%" />
            <Reweight scoretype="hbond_sr_bb" weight="%%hbond%%" />
            <Reweight scoretype="hbond_lr_bb" weight="%%hbond%%" />
            <Reweight scoretype="hbond_bb_sc" weight="%%hbond%%" />
            <Reweight scoretype="hbond_sc" weight="%%hbond%%" />
        </ScoreFunction>

    </SCOREFXNS>

    <RESIDUE_SELECTORS>
        <ResidueName name="is_A" residue_name3="ALA" />
        <ResidueName name="is_C" residue_name3="CYS" />
        <ResidueName name="is_G" residue_name3="GLY" />
        <ResidueName name="is_I" residue_name3="ILE" />
        <ResidueName name="is_P" residue_name3="PRO" />
        <ResidueName name="is_S" residue_name3="SER" />
        <ResidueName name="is_T" residue_name3="THR" />
        <ResidueName name="is_V" residue_name3="VAL" />

        <Not name="is_DEFHKLMNQRWY" >
            <Or selectors="is_A,is_C,is_G,is_I,is_P,is_S,is_T,is_V" />
        </Not>

        <Not name="not_hbnet_res" >
            <ResiduePDBInfoHasLabel property="HBNET" />
        </Not>
    </RESIDUE_SELECTORS>

    <TASKOPERATIONS>

        # try to avoid forced clashes
        # also try to avoid S because it can hbond to helix bb
        <DesignRestrictions name="polar_restrictions">
            <Action selector_logic="is_A"            aas="ASTHNQDERKWY"/>
            <Action selector_logic="is_C"             aas="STHNQDERKWY"/>
            <Action selector_logic="is_G"            aas="GSTHNQDERKWY"/>
            <Action selector_logic="is_I"             aas="STHNQDERKWY"/>
            <Action selector_logic="is_P"             aas="STHNQDERKWY"/>
            <Action selector_logic="is_S"             aas="STHNQDERKWY"/>
            <Action selector_logic="is_T"             aas="STHNQDERKWY"/>
            <Action selector_logic="is_V"             aas="STHNQDERKWY"/>
            <Action selector_logic="is_DEFHKLMNQRWY"   aas="HNQDERKWY"/>

        </DesignRestrictions>

        <IncludeCurrent name="current" />
        <ExtraRotamersGeneric name="ex1_ex2" ex1="%%ex%%" ex2="%%ex%%" />

        <OperateOnResidueSubset name="restrict_not_hbnet" selector="not_hbnet_res">
            <RestrictToRepackingRLT/>
        </OperateOnResidueSubset>

    </TASKOPERATIONS>

    <MOVERS>
        <PackRotamersMover name="PackRotamers" scorefxn="sfxn_design" task_operations="current,ex1_ex2,polar_restrictions,restrict_not_hbnet" /> 
    </MOVERS>
    <APPLY_TO_POSE>
    </APPLY_TO_POSE>
    <PROTOCOLS>

        <Add mover="PackRotamers" />


    </PROTOCOLS>
    <OUTPUT />
</ROSETTASCRIPTS>
