# Supplementary material for: Protein sequence optimization with a pairwise decomposable penalty for buried unsatisfied hydrogen bonds
Source: PLoS Comput Biol. 2021 Mar 8;17(3):e1008061. doi: 10.1371/journal.pcbi.1008061 (PMC7971855; doi:10.1371/journal.pcbi.1008061)
Supplement: S1 Scripts — (TAR) [file pcbi.1008061.s005.tar › interface_design.xml]

<ROSETTASCRIPTS>
    <SCOREFXNS>
        <ScoreFunction name="sfxn" weights="%%sfxn%%" />
        <ScoreFunction name="sfxn_design" weights="%%sfxn%%" >
            <Reweight scoretype="approximate_buried_unsat_penalty" weight="%%approx%%" />
            <Set approximate_buried_unsat_penalty_burial_probe_radius="2.3" />
            <Set approximate_buried_unsat_penalty_burial_atomic_depth="2.5" />
            <Set approximate_buried_unsat_penalty_hbond_energy_threshold="-0.25" />
            <Set approximate_buried_unsat_penalty_oversat_penalty="%%oversat%%" />
            <Set approximate_buried_unsat_penalty_lys_ok_with_1="true" />
            <Reweight scoretype="hbond_sr_bb" weight="%%hbond%%" />
            <Reweight scoretype="hbond_lr_bb" weight="%%hbond%%" />
            <Reweight scoretype="hbond_bb_sc" weight="%%hbond%%" />
            <Reweight scoretype="hbond_sc" weight="%%hbond%%" />
            <Reweight scoretype="coordinate_constraint" weight="1" />
        </ScoreFunction>

    </SCOREFXNS>

    <RESIDUE_SELECTORS>
        <Chain name="chainA" chains="A"/>
        <Chain name="chainB" chains="B"/>
        <Neighborhood name="interface_chA" selector="chainB" distance="10.0" include_focus_in_subset="false" />
        <Neighborhood name="interface_chB" selector="chainA" distance="10.0" include_focus_in_subset="false" />

        <InterfaceByVector name="AB_interface" cb_dist_cut="11" nearby_atom_cut="5.5" vector_angle_cut="75" vector_dist_cut="10" grp1_selector="interface_chA" grp2_selector="interface_chB"/>

        <Not name="Not_interface" selector="AB_interface" />
    </RESIDUE_SELECTORS>

    <TASKOPERATIONS>

        <OperateOnResidueSubset name="restrict_to_interface" selector="Not_interface">
            <PreventRepackingRLT/>
        </OperateOnResidueSubset>
        <OperateOnResidueSubset name="restrict_target2repacking" selector="chainB">
            <RestrictToRepackingRLT/>
        </OperateOnResidueSubset>


        <IncludeCurrent name="current" />
        <ExtraRotamersGeneric name="ex1_ex2" ex1="%%ex%%" ex2="%%ex%%" />
        <ProteinProteinInterfaceUpweighter name="upweight_interface" interface_weight="3" />

    </TASKOPERATIONS>

    <FILTERS>

            <BuriedUnsatHbonds name="buns_all_heavy_ball_interface" report_all_heavy_atom_unsats="true" scorefxn="sfxn" cutoff="4" ignore_surface_res="false" print_out_info_to_pdb="true" use_ddG_style="true" dalphaball_sasa="1" probe_radius="1.1" burial_cutoff_apo="0.2" confidence="0" />

    </FILTERS>
    <MOVERS>

        <AtomCoordinateCstMover name="constrainCA" coord_dev="0.5" />

        <FastDesign name="FastDesign" scorefxn="sfxn_design" repeats="1" task_operations="current,ex1_ex2,restrict_to_interface,restrict_target2repacking,upweight_interface" batch="false" ramp_down_constraints="false" cartesian="false" bondangle="false" bondlength="false" min_type="dfpmin_armijo_nonmonotone" relaxscript="no_ref.rosettacon2018.beta_nov16.txt" >
            <MoveMap name="MM" >
                    <Chain number="1" chi="true" bb="true" />
                    <Chain number="2" chi="true" bb="false" />
                    <Jump number="1" setting="true" />
            </MoveMap>
        </FastDesign>

        <MinMover name="chi_min" scorefxn="sfxn" chi="0" bb="0" tolerance="0.001" cartesian="false" type="lbfgs_armijo_nonmonotone">
            <MoveMap name="MM" >
                <Chain number="1" chi="true" bb="false" />
                <Chain number="2" chi="true" bb="false" />
                <Jump number="1" setting="false" />
            </MoveMap>
        </MinMover>


        <InterfaceAnalyzerMover name="ia" scorefxn="sfxn" jump="1" />
    </MOVERS>
    <APPLY_TO_POSE>
    </APPLY_TO_POSE>
    <PROTOCOLS>
        <Add mover="constrainCA" />
        <Add mover="FastDesign" />

        <Add mover="ia" />
        <Add filter="buns_all_heavy_ball_interface" />


    </PROTOCOLS>
    <OUTPUT />
</ROSETTASCRIPTS>
