# Supplementary material for: Protein sequence optimization with a pairwise decomposable penalty for buried unsatisfied hydrogen bonds
Source: PLoS Comput Biol. 2021 Mar 8;17(3):e1008061. doi: 10.1371/journal.pcbi.1008061 (PMC7971855; doi:10.1371/journal.pcbi.1008061)
Supplement: S1 Scripts — (TAR) [file pcbi.1008061.s005.tar › no_ref.rosettacon2018.beta_nov16.txt]

repeat %%nrepeats%%
ramp_repack_min 0.079 0.01     1.0
ramp_repack_min 0.295 0.01     0.5
ramp_repack_min 0.577 0.01     0.0
ramp_repack_min 1     0.00001  0.0
accept_to_best
endrepeat
