# Supplementary material for: Protein sequence optimization with a pairwise decomposable penalty for buried unsatisfied hydrogen bonds
Source: PLoS Comput Biol. 2021 Mar 8;17(3):e1008061. doi: 10.1371/journal.pcbi.1008061 (PMC7971855; doi:10.1371/journal.pcbi.1008061)
Supplement: S1 Scripts — (TAR) [file pcbi.1008061.s005.tar › polyV.xml]

<ROSETTASCRIPTS>
    <SCOREFXNS>
        <ScoreFunction name="sfxn" weights="ref2015" />

    </SCOREFXNS>
    <TASKOPERATIONS>

         <RestrictAbsentCanonicalAAS name="polyV" keep_aas="V" />

    </TASKOPERATIONS>
    <MOVERS>
        <PackRotamersMover name="PackRotamers" scorefxn="sfxn" task_operations="polyV" /> 
    </MOVERS>
    <PROTOCOLS>

        <Add mover="PackRotamers" />

    </PROTOCOLS>
    <OUTPUT />
</ROSETTASCRIPTS>
