# Supplementary material for: Protein sequence optimization with a pairwise decomposable penalty for buried unsatisfied hydrogen bonds
Source: PLoS Comput Biol. 2021 Mar 8;17(3):e1008061. doi: 10.1371/journal.pcbi.1008061 (PMC7971855; doi:10.1371/journal.pcbi.1008061)
Supplement: S1 Data — (TAR) [file pcbi.1008061.s006.tar]

Archive with 7 entries (7 files):
- fig2a_buried_unsats.dat
- fig2b_hbonds.dat
- s1figa_buried_unsats.dat
- s1figb_hbonds.dat
- s1figc_buried_polars.dat
- s2figa_oversats.dat
- s2figb_hbnet_res.dat
