# Supplementary material for: Protein sequence optimization with a pairwise decomposable penalty for buried unsatisfied hydrogen bonds
Source: PLoS Comput Biol. 2021 Mar 8;17(3):e1008061. doi: 10.1371/journal.pcbi.1008061 (PMC7971855; doi:10.1371/journal.pcbi.1008061)
Supplement: S1 Data — (TAR) [file pcbi.1008061.s006.tar › fig2a_buried_unsats.dat]

alg10 hbond10 alg_noex10 alg5 hbond5 alg_noex5 beta16 ref15 description
7.0 5.0 5.0 9.0 7.0 5.0 10.0 9.0 EHEE_rd4_0004_0001.7_0001
5.0 6.0 4.0 5.0 12.0 4.0 8.0 5.0 HEEH_rd4_0007_0001.8_0001
4.0 6.0 3.0 4.0 7.0 2.0 4.0 4.0 EHEE_rd4_0005_0001.2_0001
3.0 7.0 1.0 2.0 5.0 2.0 4.0 4.0 HEEH_rd4_0010_0001.9_0001
2.0 5.0 3.0 3.0 3.0 3.0 7.0 4.0 EHEE_rd4_0009_0001.9_0001
3.0 5.0 2.0 5.0 8.0 3.0 3.0 6.0 EHEE_rd4_0005_0001.1_0001
6.0 10.0 3.0 6.0 5.0 6.0 4.0 7.0 HEEH_rd4_0005_0001.4_0001
3.0 8.0 5.0 3.0 9.0 4.0 9.0 5.0 HHH_rd4_0003_0001.2_0001
3.0 5.0 2.0 2.0 4.0 3.0 3.0 2.0 EEHEE_rd4_0006_0001.5_0001
3.0 3.0 2.0 3.0 7.0 2.0 8.0 4.0 EHEE_rd4_0001_0001.8_0001
5.0 5.0 6.0 3.0 4.0 3.0 7.0 2.0 EEHEE_rd4_0004_0001.10_0001
5.0 11.0 5.0 3.0 8.0 4.0 3.0 4.0 EHEE_rd4_0009_0001.8_0001
5.0 5.0 4.0 5.0 3.0 2.0 6.0 4.0 HHH_rd4_0010_0001.9_0001
7.0 8.0 8.0 3.0 9.0 7.0 7.0 6.0 EEHEE_rd4_0005_0001.10_0001
4.0 9.0 3.0 7.0 7.0 6.0 8.0 6.0 HHH_rd4_0003_0001.8_0001
9.0 8.0 4.0 6.0 9.0 9.0 9.0 8.0 HHH_rd4_0005_0001.9_0001
3.0 7.0 4.0 2.0 4.0 2.0 5.0 7.0 EEHEE_rd4_0003_0001.6_0001
5.0 7.0 2.0 5.0 5.0 5.0 10.0 13.0 HEEH_rd4_0010_0001.5_0001
2.0 4.0 1.0 5.0 2.0 2.0 4.0 6.0 HEEH_rd4_0010_0001.8_0001
2.0 8.0 3.0 5.0 7.0 0.0 7.0 9.0 HHH_rd4_0004_0001.9_0001
5.0 5.0 6.0 4.0 4.0 5.0 7.0 7.0 HEEH_rd4_0005_0001.7_0001
2.0 5.0 1.0 3.0 1.0 2.0 4.0 1.0 HHH_rd4_0001_0001.9_0001
4.0 7.0 5.0 5.0 6.0 3.0 6.0 5.0 EEHEE_rd4_0009_0001.7_0001
2.0 6.0 4.0 3.0 5.0 4.0 6.0 5.0 HHH_rd4_0001_0001.10_0001
7.0 6.0 6.0 7.0 6.0 7.0 6.0 7.0 HHH_rd4_0008_0001.4_0001
4.0 6.0 1.0 7.0 4.0 2.0 4.0 4.0 EHEE_rd4_0003_0001.7_0001
7.0 9.0 5.0 7.0 8.0 4.0 7.0 10.0 HHH_rd4_0009_0001.4_0001
4.0 4.0 3.0 10.0 5.0 5.0 6.0 5.0 EEHEE_rd4_0001_0001.10_0001
6.0 3.0 7.0 7.0 6.0 6.0 6.0 11.0 HHH_rd4_0008_0001.10_0001
3.0 4.0 3.0 8.0 2.0 4.0 5.0 5.0 HHH_rd4_0009_0001.2_0001
6.0 3.0 5.0 6.0 6.0 3.0 7.0 7.0 EHEE_rd4_0005_0001.3_0001
5.0 5.0 5.0 6.0 3.0 7.0 7.0 6.0 HEEH_rd4_0009_0001.1_0001
1.0 4.0 2.0 4.0 4.0 3.0 5.0 6.0 EHEE_rd4_0008_0001.10_0001
2.0 4.0 0.0 5.0 5.0 5.0 4.0 3.0 HEEH_rd4_0006_0001.1_0001
4.0 9.0 5.0 9.0 11.0 5.0 14.0 12.0 HEEH_rd4_0007_0001.7_0001
6.0 5.0 8.0 5.0 6.0 6.0 5.0 5.0 HEEH_rd4_0005_0001.2_0001
5.0 9.0 1.0 4.0 3.0 2.0 7.0 6.0 HHH_rd4_0002_0001.1_0001
6.0 7.0 4.0 6.0 7.0 4.0 8.0 10.0 EEHEE_rd4_0005_0001.4_0001
3.0 1.0 1.0 3.0 4.0 2.0 5.0 5.0 HEEH_rd4_0010_0001.1_0001
4.0 4.0 1.0 8.0 2.0 5.0 6.0 7.0 EEHEE_rd4_0003_0001.4_0001
2.0 7.0 3.0 5.0 4.0 3.0 5.0 6.0 HEEH_rd4_0004_0001.1_0001
5.0 8.0 4.0 6.0 4.0 5.0 8.0 7.0 EHEE_rd4_0001_0001.3_0001
1.0 3.0 3.0 0.0 5.0 3.0 11.0 7.0 HEEH_rd4_0001_0001.6_0001
2.0 9.0 3.0 5.0 8.0 7.0 8.0 13.0 HHH_rd4_0006_0001.2_0001
5.0 7.0 5.0 9.0 6.0 6.0 11.0 9.0 HEEH_rd4_0004_0001.4_0001
4.0 5.0 6.0 8.0 5.0 7.0 5.0 8.0 EHEE_rd4_0001_0001.7_0001
2.0 3.0 3.0 3.0 5.0 3.0 5.0 5.0 HHH_rd4_0007_0001.7_0001
11.0 9.0 6.0 8.0 9.0 7.0 9.0 12.0 HEEH_rd4_0003_0001.3_0001
3.0 4.0 2.0 7.0 4.0 4.0 8.0 9.0 HEEH_rd4_0005_0001.3_0001
12.0 13.0 10.0 11.0 10.0 10.0 9.0 13.0 EHEE_rd4_0007_0001.3_0001
5.0 6.0 4.0 5.0 5.0 6.0 8.0 7.0 EEHEE_rd4_0008_0001.7_0001
2.0 7.0 4.0 4.0 5.0 4.0 3.0 5.0 HEEH_rd4_0004_0001.5_0001
8.0 6.0 5.0 5.0 6.0 7.0 7.0 8.0 EEHEE_rd4_0002_0001.10_0001
6.0 9.0 5.0 10.0 6.0 4.0 7.0 8.0 HHH_rd4_0003_0001.3_0001
1.0 6.0 2.0 1.0 4.0 2.0 6.0 2.0 EEHEE_rd4_0009_0001.8_0001
4.0 5.0 7.0 3.0 6.0 6.0 4.0 8.0 HEEH_rd4_0001_0001.4_0001
1.0 2.0 2.0 4.0 4.0 2.0 3.0 5.0 HEEH_rd4_0004_0001.9_0001
4.0 7.0 4.0 5.0 7.0 7.0 6.0 5.0 HEEH_rd4_0002_0001.5_0001
4.0 7.0 4.0 6.0 5.0 3.0 12.0 8.0 EEHEE_rd4_0002_0001.1_0001
5.0 6.0 5.0 10.0 8.0 8.0 6.0 9.0 EHEE_rd4_0001_0001.4_0001
2.0 3.0 0.0 8.0 5.0 8.0 5.0 8.0 HEEH_rd4_0003_0001.10_0001
4.0 6.0 3.0 3.0 5.0 4.0 7.0 6.0 HHH_rd4_0003_0001.5_0001
3.0 4.0 2.0 2.0 2.0 2.0 8.0 4.0 EEHEE_rd4_0001_0001.8_0001
4.0 8.0 8.0 7.0 12.0 6.0 12.0 7.0 EHEE_rd4_0005_0001.5_0001
7.0 5.0 3.0 3.0 5.0 6.0 4.0 9.0 EEHEE_rd4_0008_0001.8_0001
3.0 3.0 3.0 2.0 5.0 4.0 4.0 6.0 HHH_rd4_0010_0001.10_0001
3.0 5.0 4.0 4.0 7.0 3.0 5.0 8.0 HEEH_rd4_0007_0001.1_0001
3.0 2.0 3.0 2.0 6.0 1.0 6.0 5.0 HHH_rd4_0004_0001.1_0001
2.0 5.0 3.0 2.0 6.0 3.0 4.0 3.0 HHH_rd4_0010_0001.7_0001
2.0 5.0 2.0 7.0 4.0 7.0 7.0 6.0 EEHEE_rd4_0001_0001.6_0001
8.0 6.0 4.0 8.0 11.0 9.0 8.0 10.0 HEEH_rd4_0002_0001.3_0001
6.0 10.0 5.0 6.0 6.0 9.0 12.0 8.0 EHEE_rd4_0002_0001.4_0001
5.0 3.0 5.0 3.0 4.0 5.0 3.0 9.0 EHEE_rd4_0004_0001.3_0001
3.0 4.0 3.0 3.0 9.0 3.0 7.0 6.0 HEEH_rd4_0009_0001.8_0001
3.0 7.0 3.0 4.0 6.0 6.0 8.0 10.0 HEEH_rd4_0007_0001.10_0001
5.0 4.0 1.0 4.0 8.0 6.0 5.0 4.0 HHH_rd4_0008_0001.9_0001
5.0 3.0 5.0 3.0 5.0 2.0 3.0 7.0 EEHEE_rd4_0006_0001.9_0001
1.0 4.0 2.0 3.0 6.0 4.0 3.0 5.0 EEHEE_rd4_0004_0001.6_0001
7.0 6.0 7.0 8.0 7.0 5.0 8.0 8.0 HHH_rd4_0002_0001.6_0001
6.0 4.0 3.0 6.0 5.0 3.0 6.0 9.0 EEHEE_rd4_0005_0001.5_0001
4.0 7.0 5.0 5.0 9.0 4.0 4.0 6.0 HEEH_rd4_0009_0001.3_0001
8.0 6.0 6.0 8.0 8.0 8.0 6.0 7.0 EHEE_rd4_0008_0001.9_0001
5.0 5.0 4.0 6.0 6.0 5.0 5.0 6.0 HEEH_rd4_0004_0001.2_0001
2.0 4.0 3.0 4.0 2.0 1.0 6.0 3.0 EHEE_rd4_0004_0001.1_0001
6.0 5.0 6.0 8.0 13.0 8.0 9.0 10.0 EHEE_rd4_0006_0001.8_0001
6.0 8.0 5.0 10.0 9.0 6.0 8.0 9.0 HEEH_rd4_0004_0001.3_0001
2.0 6.0 1.0 4.0 4.0 3.0 4.0 5.0 HHH_rd4_0005_0001.10_0001
8.0 10.0 7.0 8.0 7.0 8.0 8.0 6.0 EHEE_rd4_0007_0001.4_0001
6.0 6.0 4.0 5.0 6.0 6.0 7.0 6.0 EEHEE_rd4_0010_0001.7_0001
6.0 5.0 5.0 4.0 7.0 6.0 5.0 5.0 EHEE_rd4_0006_0001.4_0001
3.0 11.0 3.0 5.0 15.0 3.0 9.0 4.0 EHEE_rd4_0002_0001.3_0001
7.0 11.0 9.0 10.0 9.0 10.0 10.0 10.0 HHH_rd4_0009_0001.3_0001
10.0 7.0 8.0 11.0 8.0 7.0 10.0 9.0 HHH_rd4_0005_0001.5_0001
9.0 8.0 5.0 5.0 9.0 8.0 5.0 7.0 EHEE_rd4_0010_0001.7_0001
2.0 2.0 2.0 1.0 1.0 2.0 4.0 5.0 EHEE_rd4_0004_0001.6_0001
4.0 1.0 3.0 5.0 2.0 5.0 5.0 6.0 EHEE_rd4_0010_0001.4_0001
4.0 6.0 2.0 6.0 6.0 3.0 6.0 3.0 HHH_rd4_0001_0001.2_0001
5.0 8.0 5.0 5.0 6.0 6.0 8.0 8.0 HHH_rd4_0009_0001.6_0001
2.0 5.0 4.0 1.0 4.0 3.0 3.0 9.0 EEHEE_rd4_0009_0001.6_0001
4.0 5.0 2.0 3.0 4.0 4.0 5.0 6.0 EEHEE_rd4_0005_0001.8_0001
4.0 3.0 3.0 8.0 2.0 2.0 5.0 5.0 EEHEE_rd4_0001_0001.2_0001
2.0 4.0 4.0 4.0 8.0 3.0 4.0 5.0 HEEH_rd4_0002_0001.2_0001
6.0 4.0 3.0 0.0 8.0 2.0 4.0 3.0 HEEH_rd4_0001_0001.8_0001
6.0 8.0 4.0 10.0 7.0 4.0 7.0 6.0 HEEH_rd4_0004_0001.8_0001
2.0 2.0 1.0 3.0 3.0 3.0 4.0 3.0 HHH_rd4_0009_0001.10_0001
1.0 7.0 2.0 3.0 2.0 1.0 6.0 2.0 HHH_rd4_0005_0001.4_0001
8.0 7.0 5.0 9.0 8.0 7.0 6.0 5.0 EHEE_rd4_0001_0001.6_0001
2.0 4.0 2.0 3.0 5.0 3.0 3.0 6.0 HHH_rd4_0003_0001.9_0001
2.0 5.0 2.0 2.0 3.0 3.0 2.0 4.0 HHH_rd4_0005_0001.6_0001
3.0 4.0 2.0 5.0 4.0 3.0 5.0 3.0 HEEH_rd4_0006_0001.6_0001
4.0 6.0 4.0 3.0 6.0 3.0 7.0 6.0 EEHEE_rd4_0007_0001.1_0001
3.0 8.0 8.0 3.0 8.0 7.0 6.0 5.0 HEEH_rd4_0009_0001.7_0001
7.0 4.0 4.0 5.0 6.0 6.0 10.0 4.0 HHH_rd4_0010_0001.4_0001
8.0 8.0 10.0 7.0 9.0 8.0 7.0 10.0 EEHEE_rd4_0009_0001.1_0001
1.0 3.0 1.0 0.0 2.0 1.0 3.0 1.0 EEHEE_rd4_0007_0001.7_0001
5.0 6.0 6.0 4.0 4.0 4.0 5.0 9.0 HHH_rd4_0008_0001.5_0001
3.0 5.0 10.0 5.0 5.0 3.0 7.0 5.0 EEHEE_rd4_0002_0001.2_0001
2.0 6.0 6.0 10.0 10.0 7.0 10.0 9.0 HHH_rd4_0009_0001.1_0001
4.0 6.0 5.0 3.0 8.0 5.0 5.0 2.0 HEEH_rd4_0006_0001.3_0001
3.0 8.0 11.0 10.0 9.0 4.0 7.0 9.0 EHEE_rd4_0010_0001.5_0001
5.0 6.0 3.0 5.0 6.0 6.0 6.0 7.0 HHH_rd4_0004_0001.8_0001
2.0 2.0 2.0 2.0 2.0 2.0 4.0 6.0 EEHEE_rd4_0002_0001.4_0001
7.0 6.0 6.0 2.0 7.0 3.0 7.0 4.0 HHH_rd4_0009_0001.5_0001
1.0 4.0 3.0 2.0 6.0 4.0 3.0 5.0 HHH_rd4_0002_0001.3_0001
8.0 7.0 6.0 10.0 8.0 6.0 10.0 7.0 HHH_rd4_0002_0001.7_0001
8.0 8.0 8.0 9.0 10.0 8.0 8.0 8.0 HEEH_rd4_0006_0001.2_0001
10.0 5.0 4.0 11.0 7.0 6.0 9.0 11.0 HHH_rd4_0007_0001.6_0001
4.0 3.0 5.0 5.0 3.0 3.0 4.0 5.0 HEEH_rd4_0008_0001.8_0001
9.0 6.0 7.0 5.0 7.0 5.0 9.0 12.0 EHEE_rd4_0005_0001.6_0001
5.0 4.0 4.0 3.0 7.0 3.0 4.0 5.0 EEHEE_rd4_0009_0001.9_0001
5.0 6.0 7.0 3.0 8.0 5.0 9.0 10.0 EEHEE_rd4_0003_0001.10_0001
4.0 6.0 6.0 6.0 7.0 4.0 7.0 7.0 HEEH_rd4_0003_0001.1_0001
10.0 8.0 7.0 8.0 8.0 10.0 7.0 11.0 EEHEE_rd4_0008_0001.1_0001
2.0 6.0 4.0 5.0 2.0 4.0 3.0 4.0 HHH_rd4_0004_0001.3_0001
9.0 3.0 7.0 8.0 7.0 7.0 9.0 10.0 EEHEE_rd4_0001_0001.7_0001
2.0 5.0 3.0 4.0 3.0 4.0 7.0 7.0 EHEE_rd4_0002_0001.7_0001
2.0 2.0 3.0 4.0 3.0 3.0 10.0 6.0 EHEE_rd4_0003_0001.8_0001
10.0 5.0 6.0 8.0 4.0 5.0 11.0 8.0 HHH_rd4_0002_0001.5_0001
3.0 3.0 1.0 3.0 4.0 5.0 4.0 6.0 HHH_rd4_0005_0001.7_0001
4.0 1.0 2.0 1.0 2.0 4.0 4.0 5.0 HEEH_rd4_0008_0001.2_0001
5.0 7.0 5.0 5.0 4.0 5.0 8.0 10.0 HHH_rd4_0001_0001.5_0001
7.0 12.0 6.0 9.0 10.0 12.0 10.0 9.0 EHEE_rd4_0003_0001.4_0001
4.0 8.0 9.0 6.0 6.0 7.0 9.0 7.0 HHH_rd4_0002_0001.4_0001
4.0 7.0 3.0 7.0 5.0 5.0 10.0 8.0 HEEH_rd4_0004_0001.6_0001
3.0 7.0 5.0 5.0 6.0 2.0 5.0 4.0 HHH_rd4_0008_0001.1_0001
2.0 5.0 2.0 1.0 1.0 3.0 2.0 1.0 EEHEE_rd4_0002_0001.3_0001
2.0 8.0 2.0 3.0 9.0 3.0 5.0 5.0 EHEE_rd4_0006_0001.7_0001
3.0 2.0 2.0 5.0 7.0 0.0 9.0 7.0 HHH_rd4_0010_0001.1_0001
3.0 9.0 1.0 3.0 6.0 2.0 6.0 6.0 HHH_rd4_0004_0001.2_0001
4.0 4.0 2.0 5.0 2.0 3.0 9.0 5.0 HHH_rd4_0001_0001.1_0001
9.0 8.0 9.0 5.0 7.0 7.0 7.0 10.0 EEHEE_rd4_0008_0001.6_0001
4.0 5.0 4.0 3.0 3.0 3.0 5.0 6.0 EEHEE_rd4_0003_0001.8_0001
7.0 7.0 2.0 8.0 8.0 6.0 5.0 7.0 EEHEE_rd4_0010_0001.8_0001
6.0 11.0 3.0 8.0 10.0 7.0 7.0 9.0 EEHEE_rd4_0004_0001.9_0001
4.0 4.0 5.0 5.0 5.0 6.0 7.0 3.0 HHH_rd4_0010_0001.2_0001
6.0 5.0 5.0 4.0 3.0 9.0 3.0 7.0 HEEH_rd4_0008_0001.5_0001
2.0 3.0 3.0 2.0 5.0 4.0 4.0 9.0 HEEH_rd4_0005_0001.6_0001
4.0 4.0 6.0 5.0 6.0 5.0 4.0 7.0 EHEE_rd4_0009_0001.6_0001
5.0 7.0 5.0 4.0 5.0 6.0 5.0 7.0 EHEE_rd4_0004_0001.8_0001
2.0 5.0 2.0 3.0 4.0 3.0 3.0 4.0 HHH_rd4_0002_0001.8_0001
5.0 6.0 4.0 5.0 2.0 4.0 3.0 7.0 EEHEE_rd4_0009_0001.10_0001
4.0 10.0 3.0 2.0 6.0 6.0 8.0 12.0 HHH_rd4_0003_0001.6_0001
3.0 7.0 1.0 3.0 5.0 5.0 8.0 5.0 HHH_rd4_0006_0001.6_0001
7.0 7.0 5.0 6.0 9.0 6.0 6.0 5.0 HEEH_rd4_0005_0001.10_0001
7.0 7.0 2.0 5.0 8.0 8.0 8.0 9.0 HEEH_rd4_0005_0001.1_0001
6.0 6.0 4.0 5.0 5.0 4.0 5.0 3.0 EHEE_rd4_0010_0001.1_0001
7.0 8.0 7.0 8.0 4.0 4.0 9.0 6.0 HEEH_rd4_0006_0001.10_0001
2.0 4.0 10.0 7.0 7.0 7.0 4.0 7.0 HHH_rd4_0004_0001.4_0001
6.0 5.0 4.0 5.0 8.0 8.0 8.0 9.0 HEEH_rd4_0009_0001.10_0001
3.0 6.0 5.0 4.0 4.0 4.0 4.0 8.0 EHEE_rd4_0010_0001.3_0001
6.0 6.0 2.0 6.0 7.0 3.0 5.0 7.0 HEEH_rd4_0001_0001.1_0001
5.0 5.0 6.0 5.0 7.0 5.0 9.0 9.0 HEEH_rd4_0010_0001.7_0001
1.0 3.0 1.0 3.0 4.0 3.0 9.0 4.0 EEHEE_rd4_0008_0001.3_0001
8.0 8.0 6.0 6.0 7.0 11.0 10.0 8.0 EEHEE_rd4_0007_0001.6_0001
5.0 8.0 5.0 3.0 6.0 6.0 6.0 7.0 EHEE_rd4_0006_0001.6_0001
3.0 5.0 2.0 3.0 5.0 3.0 3.0 8.0 HEEH_rd4_0002_0001.6_0001
8.0 7.0 10.0 6.0 8.0 8.0 13.0 10.0 HEEH_rd4_0001_0001.9_0001
4.0 4.0 5.0 6.0 6.0 7.0 8.0 10.0 HHH_rd4_0008_0001.3_0001
2.0 5.0 3.0 1.0 5.0 3.0 3.0 6.0 HHH_rd4_0008_0001.2_0001
5.0 7.0 6.0 7.0 8.0 8.0 9.0 11.0 HEEH_rd4_0009_0001.4_0001
8.0 4.0 2.0 6.0 11.0 3.0 8.0 10.0 EHEE_rd4_0009_0001.1_0001
5.0 5.0 5.0 4.0 5.0 5.0 11.0 7.0 HEEH_rd4_0008_0001.7_0001
9.0 9.0 7.0 7.0 4.0 5.0 5.0 9.0 HHH_rd4_0009_0001.9_0001
10.0 7.0 10.0 11.0 7.0 5.0 8.0 7.0 EEHEE_rd4_0001_0001.1_0001
8.0 9.0 3.0 4.0 7.0 4.0 11.0 5.0 HHH_rd4_0008_0001.8_0001
6.0 6.0 2.0 5.0 7.0 3.0 9.0 5.0 HHH_rd4_0007_0001.9_0001
4.0 5.0 5.0 2.0 4.0 2.0 6.0 5.0 HEEH_rd4_0002_0001.10_0001
7.0 8.0 5.0 8.0 5.0 5.0 7.0 9.0 HEEH_rd4_0003_0001.2_0001
3.0 7.0 4.0 6.0 8.0 5.0 10.0 8.0 EEHEE_rd4_0001_0001.9_0001
4.0 4.0 7.0 4.0 5.0 4.0 9.0 7.0 EEHEE_rd4_0002_0001.8_0001
5.0 1.0 1.0 4.0 3.0 0.0 6.0 8.0 HEEH_rd4_0003_0001.7_0001
7.0 9.0 8.0 7.0 10.0 5.0 10.0 10.0 HEEH_rd4_0007_0001.5_0001
1.0 8.0 6.0 2.0 8.0 3.0 3.0 2.0 EHEE_rd4_0008_0001.4_0001
9.0 8.0 8.0 9.0 10.0 10.0 10.0 9.0 HHH_rd4_0007_0001.10_0001
4.0 7.0 8.0 5.0 8.0 6.0 8.0 8.0 EEHEE_rd4_0007_0001.9_0001
4.0 8.0 6.0 6.0 7.0 7.0 6.0 6.0 EEHEE_rd4_0003_0001.7_0001
4.0 5.0 1.0 4.0 5.0 5.0 7.0 4.0 EEHEE_rd4_0003_0001.5_0001
5.0 3.0 1.0 4.0 1.0 4.0 4.0 5.0 HHH_rd4_0002_0001.2_0001
5.0 5.0 3.0 1.0 4.0 3.0 8.0 8.0 HHH_rd4_0004_0001.10_0001
9.0 8.0 7.0 9.0 11.0 7.0 11.0 6.0 EHEE_rd4_0007_0001.9_0001
6.0 5.0 3.0 6.0 7.0 1.0 6.0 7.0 EHEE_rd4_0001_0001.5_0001
8.0 6.0 5.0 9.0 9.0 6.0 11.0 10.0 HEEH_rd4_0009_0001.5_0001
3.0 4.0 2.0 5.0 4.0 4.0 4.0 8.0 HEEH_rd4_0004_0001.7_0001
8.0 7.0 4.0 11.0 8.0 10.0 8.0 14.0 EEHEE_rd4_0008_0001.4_0001
1.0 0.0 3.0 2.0 1.0 4.0 6.0 4.0 HEEH_rd4_0006_0001.5_0001
4.0 5.0 5.0 5.0 8.0 7.0 7.0 9.0 EHEE_rd4_0005_0001.9_0001
8.0 7.0 5.0 7.0 7.0 6.0 8.0 9.0 HEEH_rd4_0001_0001.5_0001
6.0 5.0 3.0 5.0 7.0 5.0 8.0 7.0 HHH_rd4_0001_0001.7_0001
3.0 7.0 5.0 7.0 8.0 4.0 7.0 10.0 EEHEE_rd4_0001_0001.5_0001
6.0 6.0 5.0 8.0 8.0 5.0 14.0 11.0 HEEH_rd4_0002_0001.7_0001
5.0 4.0 3.0 4.0 6.0 6.0 11.0 7.0 HHH_rd4_0007_0001.3_0001
6.0 8.0 5.0 9.0 10.0 7.0 6.0 9.0 EHEE_rd4_0003_0001.2_0001
5.0 6.0 5.0 8.0 8.0 8.0 9.0 7.0 EHEE_rd4_0001_0001.10_0001
4.0 3.0 4.0 3.0 4.0 3.0 4.0 5.0 EHEE_rd4_0003_0001.10_0001
5.0 5.0 5.0 4.0 6.0 2.0 4.0 6.0 HHH_rd4_0003_0001.4_0001
5.0 7.0 9.0 6.0 10.0 8.0 14.0 12.0 HEEH_rd4_0008_0001.9_0001
2.0 6.0 2.0 2.0 2.0 2.0 2.0 4.0 HEEH_rd4_0003_0001.4_0001
6.0 10.0 6.0 6.0 9.0 7.0 9.0 7.0 HEEH_rd4_0005_0001.5_0001
5.0 5.0 3.0 7.0 6.0 6.0 5.0 9.0 EHEE_rd4_0008_0001.1_0001
6.0 4.0 6.0 5.0 4.0 5.0 8.0 7.0 EHEE_rd4_0006_0001.9_0001
5.0 8.0 2.0 9.0 6.0 5.0 7.0 5.0 HEEH_rd4_0009_0001.9_0001
9.0 9.0 8.0 8.0 10.0 6.0 7.0 14.0 HEEH_rd4_0008_0001.1_0001
7.0 4.0 5.0 9.0 7.0 5.0 6.0 10.0 HHH_rd4_0001_0001.8_0001
4.0 3.0 1.0 5.0 1.0 3.0 5.0 4.0 EEHEE_rd4_0007_0001.3_0001
4.0 6.0 5.0 5.0 8.0 4.0 7.0 6.0 EEHEE_rd4_0007_0001.5_0001
8.0 9.0 9.0 7.0 7.0 6.0 8.0 8.0 EHEE_rd4_0009_0001.3_0001
3.0 5.0 5.0 3.0 5.0 5.0 8.0 5.0 EHEE_rd4_0006_0001.5_0001
6.0 16.0 9.0 9.0 10.0 8.0 12.0 14.0 EHEE_rd4_0002_0001.1_0001
4.0 5.0 3.0 2.0 5.0 3.0 4.0 3.0 EHEE_rd4_0002_0001.6_0001
8.0 6.0 6.0 8.0 6.0 6.0 5.0 8.0 HEEH_rd4_0005_0001.8_0001
2.0 10.0 4.0 6.0 6.0 3.0 5.0 7.0 EHEE_rd4_0001_0001.2_0001
2.0 4.0 5.0 3.0 4.0 3.0 6.0 5.0 EEHEE_rd4_0006_0001.10_0001
5.0 3.0 2.0 7.0 2.0 6.0 9.0 7.0 EEHEE_rd4_0001_0001.4_0001
8.0 11.0 9.0 8.0 8.0 7.0 8.0 8.0 EEHEE_rd4_0002_0001.9_0001
9.0 13.0 9.0 8.0 10.0 11.0 10.0 10.0 HEEH_rd4_0007_0001.9_0001
4.0 5.0 9.0 4.0 6.0 9.0 8.0 6.0 HEEH_rd4_0003_0001.9_0001
2.0 9.0 2.0 3.0 8.0 3.0 6.0 7.0 EHEE_rd4_0005_0001.7_0001
3.0 8.0 6.0 4.0 6.0 2.0 6.0 7.0 HHH_rd4_0003_0001.1_0001
1.0 6.0 3.0 3.0 5.0 2.0 8.0 5.0 EEHEE_rd4_0007_0001.4_0001
1.0 6.0 4.0 1.0 4.0 5.0 8.0 7.0 EHEE_rd4_0009_0001.2_0001
3.0 10.0 4.0 4.0 6.0 4.0 9.0 7.0 EHEE_rd4_0006_0001.10_0001
4.0 4.0 1.0 7.0 3.0 2.0 5.0 7.0 HEEH_rd4_0003_0001.6_0001
6.0 4.0 8.0 7.0 5.0 8.0 9.0 7.0 HHH_rd4_0006_0001.9_0001
5.0 4.0 4.0 3.0 4.0 2.0 6.0 6.0 EEHEE_rd4_0004_0001.8_0001
4.0 5.0 3.0 2.0 3.0 2.0 4.0 5.0 HEEH_rd4_0008_0001.10_0001
2.0 3.0 4.0 5.0 2.0 3.0 4.0 5.0 HEEH_rd4_0010_0001.4_0001
3.0 4.0 1.0 1.0 6.0 1.0 8.0 7.0 EEHEE_rd4_0003_0001.3_0001
4.0 5.0 6.0 4.0 9.0 2.0 9.0 8.0 EEHEE_rd4_0009_0001.2_0001
4.0 3.0 4.0 6.0 3.0 3.0 5.0 5.0 EEHEE_rd4_0005_0001.6_0001
3.0 5.0 5.0 4.0 7.0 3.0 6.0 7.0 EEHEE_rd4_0001_0001.3_0001
5.0 2.0 3.0 7.0 4.0 7.0 9.0 9.0 EHEE_rd4_0010_0001.9_0001
8.0 10.0 8.0 8.0 6.0 10.0 9.0 11.0 EHEE_rd4_0002_0001.2_0001
5.0 5.0 6.0 5.0 6.0 5.0 10.0 7.0 EHEE_rd4_0004_0001.2_0001
2.0 4.0 3.0 4.0 5.0 6.0 8.0 8.0 EEHEE_rd4_0008_0001.9_0001
1.0 5.0 6.0 4.0 7.0 3.0 8.0 8.0 EEHEE_rd4_0008_0001.10_0001
3.0 4.0 6.0 4.0 3.0 5.0 5.0 6.0 HHH_rd4_0002_0001.9_0001
1.0 5.0 3.0 3.0 6.0 3.0 4.0 4.0 HHH_rd4_0007_0001.8_0001
2.0 3.0 1.0 3.0 5.0 3.0 4.0 4.0 HEEH_rd4_0008_0001.3_0001
4.0 7.0 4.0 3.0 6.0 6.0 8.0 7.0 HEEH_rd4_0004_0001.10_0001
3.0 4.0 2.0 2.0 3.0 3.0 7.0 6.0 HHH_rd4_0001_0001.4_0001
7.0 3.0 6.0 7.0 8.0 9.0 11.0 8.0 EEHEE_rd4_0006_0001.2_0001
3.0 9.0 4.0 4.0 5.0 4.0 9.0 7.0 EEHEE_rd4_0010_0001.4_0001
6.0 7.0 4.0 6.0 5.0 7.0 7.0 10.0 HHH_rd4_0010_0001.3_0001
5.0 4.0 4.0 7.0 5.0 3.0 6.0 9.0 EEHEE_rd4_0004_0001.3_0001
9.0 6.0 7.0 6.0 7.0 5.0 9.0 7.0 HEEH_rd4_0002_0001.9_0001
3.0 4.0 2.0 4.0 6.0 4.0 5.0 6.0 EEHEE_rd4_0007_0001.10_0001
6.0 4.0 6.0 5.0 4.0 7.0 8.0 5.0 EHEE_rd4_0002_0001.8_0001
1.0 5.0 1.0 3.0 1.0 2.0 7.0 6.0 HHH_rd4_0005_0001.1_0001
5.0 4.0 5.0 3.0 5.0 4.0 5.0 7.0 HEEH_rd4_0005_0001.9_0001
4.0 7.0 3.0 5.0 4.0 4.0 4.0 5.0 HEEH_rd4_0002_0001.1_0001
6.0 7.0 6.0 7.0 8.0 7.0 4.0 7.0 HHH_rd4_0007_0001.4_0001
3.0 5.0 1.0 4.0 4.0 1.0 2.0 5.0 HHH_rd4_0004_0001.5_0001
6.0 4.0 3.0 7.0 5.0 3.0 8.0 7.0 HEEH_rd4_0008_0001.6_0001
4.0 7.0 2.0 6.0 5.0 5.0 9.0 9.0 EEHEE_rd4_0010_0001.5_0001
6.0 5.0 7.0 8.0 4.0 2.0 10.0 8.0 EEHEE_rd4_0010_0001.6_0001
3.0 1.0 3.0 3.0 7.0 4.0 6.0 4.0 EEHEE_rd4_0010_0001.10_0001
0.0 6.0 2.0 5.0 4.0 2.0 6.0 6.0 EHEE_rd4_0003_0001.6_0001
9.0 8.0 8.0 8.0 8.0 6.0 6.0 9.0 HEEH_rd4_0001_0001.10_0001
6.0 8.0 3.0 7.0 11.0 6.0 9.0 9.0 EHEE_rd4_0004_0001.9_0001
4.0 8.0 5.0 4.0 4.0 5.0 7.0 5.0 EHEE_rd4_0008_0001.6_0001
1.0 7.0 3.0 5.0 5.0 3.0 3.0 6.0 EEHEE_rd4_0004_0001.7_0001
5.0 5.0 6.0 3.0 5.0 5.0 7.0 9.0 EEHEE_rd4_0002_0001.5_0001
4.0 4.0 3.0 3.0 6.0 3.0 3.0 4.0 EEHEE_rd4_0002_0001.7_0001
5.0 6.0 3.0 7.0 6.0 7.0 8.0 7.0 EHEE_rd4_0009_0001.4_0001
4.0 7.0 3.0 5.0 9.0 4.0 7.0 9.0 EHEE_rd4_0001_0001.1_0001
5.0 7.0 3.0 4.0 6.0 7.0 6.0 5.0 HEEH_rd4_0010_0001.6_0001
5.0 8.0 5.0 6.0 6.0 6.0 8.0 5.0 EHEE_rd4_0007_0001.10_0001
4.0 6.0 6.0 5.0 3.0 7.0 7.0 7.0 EHEE_rd4_0010_0001.2_0001
4.0 4.0 5.0 3.0 5.0 3.0 1.0 2.0 EHEE_rd4_0009_0001.5_0001
3.0 1.0 3.0 1.0 3.0 3.0 7.0 4.0 EHEE_rd4_0010_0001.8_0001
3.0 5.0 6.0 4.0 6.0 5.0 7.0 6.0 HHH_rd4_0006_0001.8_0001
5.0 4.0 3.0 3.0 6.0 5.0 7.0 3.0 EHEE_rd4_0008_0001.5_0001
4.0 4.0 1.0 4.0 4.0 2.0 6.0 7.0 EHEE_rd4_0008_0001.8_0001
5.0 8.0 3.0 8.0 7.0 2.0 5.0 8.0 EEHEE_rd4_0007_0001.2_0001
6.0 5.0 9.0 5.0 7.0 7.0 7.0 8.0 HEEH_rd4_0007_0001.6_0001
5.0 2.0 2.0 2.0 4.0 1.0 4.0 3.0 HHH_rd4_0009_0001.8_0001
9.0 2.0 1.0 6.0 3.0 3.0 7.0 4.0 EHEE_rd4_0003_0001.1_0001
5.0 7.0 5.0 7.0 8.0 6.0 7.0 9.0 EEHEE_rd4_0005_0001.2_0001
5.0 6.0 4.0 5.0 3.0 4.0 5.0 4.0 HHH_rd4_0008_0001.6_0001
6.0 5.0 5.0 7.0 9.0 7.0 6.0 8.0 HHH_rd4_0008_0001.7_0001
6.0 8.0 4.0 7.0 3.0 6.0 3.0 7.0 EHEE_rd4_0002_0001.10_0001
2.0 3.0 1.0 5.0 3.0 4.0 7.0 1.0 HHH_rd4_0003_0001.7_0001
4.0 5.0 3.0 5.0 7.0 5.0 8.0 6.0 HHH_rd4_0010_0001.8_0001
4.0 3.0 5.0 5.0 5.0 4.0 6.0 7.0 EHEE_rd4_0005_0001.10_0001
8.0 13.0 6.0 10.0 10.0 7.0 9.0 8.0 EEHEE_rd4_0010_0001.2_0001
6.0 3.0 4.0 3.0 3.0 4.0 4.0 4.0 HEEH_rd4_0006_0001.7_0001
4.0 4.0 4.0 4.0 4.0 5.0 7.0 11.0 EHEE_rd4_0004_0001.4_0001
3.0 8.0 8.0 9.0 6.0 8.0 8.0 7.0 EHEE_rd4_0008_0001.7_0001
4.0 9.0 4.0 5.0 9.0 6.0 7.0 3.0 EEHEE_rd4_0002_0001.6_0001
2.0 4.0 2.0 3.0 5.0 2.0 5.0 6.0 HHH_rd4_0002_0001.10_0001
6.0 9.0 5.0 9.0 9.0 7.0 7.0 6.0 HHH_rd4_0005_0001.2_0001
5.0 6.0 3.0 5.0 7.0 5.0 2.0 3.0 HEEH_rd4_0010_0001.3_0001
6.0 3.0 2.0 7.0 5.0 5.0 3.0 6.0 EHEE_rd4_0003_0001.3_0001
3.0 3.0 6.0 3.0 5.0 3.0 9.0 6.0 EHEE_rd4_0005_0001.4_0001
9.0 10.0 9.0 8.0 11.0 7.0 5.0 8.0 EHEE_rd4_0004_0001.5_0001
6.0 4.0 3.0 5.0 2.0 1.0 10.0 2.0 HHH_rd4_0001_0001.6_0001
4.0 6.0 2.0 4.0 4.0 4.0 4.0 4.0 HHH_rd4_0006_0001.7_0001
3.0 6.0 4.0 8.0 5.0 6.0 7.0 9.0 EHEE_rd4_0003_0001.9_0001
10.0 7.0 7.0 8.0 5.0 7.0 12.0 11.0 EEHEE_rd4_0009_0001.5_0001
4.0 3.0 5.0 9.0 5.0 6.0 9.0 8.0 EEHEE_rd4_0006_0001.7_0001
2.0 6.0 6.0 4.0 4.0 4.0 5.0 7.0 HHH_rd4_0006_0001.10_0001
2.0 8.0 3.0 2.0 8.0 1.0 6.0 5.0 HEEH_rd4_0001_0001.7_0001
2.0 2.0 2.0 1.0 2.0 0.0 3.0 1.0 HEEH_rd4_0006_0001.9_0001
4.0 3.0 4.0 6.0 6.0 5.0 5.0 9.0 EEHEE_rd4_0006_0001.3_0001
6.0 10.0 5.0 8.0 8.0 5.0 4.0 7.0 EHEE_rd4_0010_0001.6_0001
6.0 3.0 5.0 11.0 7.0 7.0 5.0 10.0 EEHEE_rd4_0005_0001.1_0001
4.0 3.0 3.0 4.0 4.0 2.0 4.0 6.0 EHEE_rd4_0007_0001.5_0001
1.0 2.0 2.0 3.0 4.0 1.0 4.0 5.0 EHEE_rd4_0007_0001.2_0001
4.0 5.0 3.0 3.0 5.0 5.0 3.0 7.0 HEEH_rd4_0006_0001.4_0001
3.0 5.0 2.0 5.0 7.0 4.0 2.0 4.0 HHH_rd4_0006_0001.1_0001
5.0 4.0 6.0 5.0 5.0 8.0 4.0 2.0 HEEH_rd4_0003_0001.8_0001
9.0 7.0 6.0 7.0 4.0 9.0 5.0 9.0 EHEE_rd4_0002_0001.9_0001
8.0 8.0 2.0 4.0 9.0 2.0 6.0 9.0 HEEH_rd4_0006_0001.8_0001
3.0 8.0 7.0 6.0 9.0 6.0 5.0 6.0 HHH_rd4_0010_0001.6_0001
2.0 2.0 1.0 3.0 2.0 5.0 4.0 3.0 HEEH_rd4_0009_0001.2_0001
6.0 6.0 4.0 5.0 8.0 3.0 0.0 10.0 HHH_rd4_0004_0001.6_0001
7.0 6.0 5.0 4.0 4.0 6.0 5.0 6.0 HEEH_rd4_0001_0001.2_0001
6.0 4.0 4.0 8.0 5.0 4.0 8.0 5.0 EEHEE_rd4_0004_0001.4_0001
4.0 6.0 3.0 3.0 7.0 4.0 5.0 7.0 EEHEE_rd4_0006_0001.1_0001
2.0 6.0 4.0 5.0 6.0 4.0 8.0 4.0 EEHEE_rd4_0010_0001.1_0001
8.0 6.0 4.0 5.0 7.0 6.0 8.0 5.0 EHEE_rd4_0004_0001.10_0001
5.0 8.0 3.0 8.0 5.0 5.0 6.0 7.0 HEEH_rd4_0007_0001.3_0001
5.0 5.0 6.0 6.0 9.0 7.0 9.0 8.0 EEHEE_rd4_0009_0001.4_0001
4.0 9.0 5.0 2.0 6.0 5.0 5.0 5.0 EHEE_rd4_0006_0001.1_0001
7.0 8.0 7.0 9.0 8.0 7.0 13.0 9.0 HHH_rd4_0009_0001.7_0001
7.0 5.0 5.0 6.0 6.0 5.0 5.0 6.0 HEEH_rd4_0009_0001.6_0001
8.0 3.0 6.0 4.0 5.0 4.0 6.0 6.0 HEEH_rd4_0010_0001.10_0001
9.0 13.0 6.0 9.0 13.0 7.0 15.0 13.0 HHH_rd4_0003_0001.10_0001
4.0 8.0 5.0 7.0 6.0 5.0 6.0 4.0 EHEE_rd4_0006_0001.3_0001
5.0 6.0 2.0 7.0 3.0 3.0 5.0 10.0 HHH_rd4_0005_0001.8_0001
2.0 6.0 4.0 1.0 2.0 4.0 6.0 2.0 EEHEE_rd4_0003_0001.9_0001
3.0 6.0 3.0 5.0 8.0 3.0 7.0 4.0 EHEE_rd4_0007_0001.8_0001
2.0 3.0 4.0 7.0 4.0 5.0 7.0 8.0 EEHEE_rd4_0008_0001.5_0001
4.0 4.0 5.0 5.0 5.0 5.0 5.0 5.0 HEEH_rd4_0008_0001.4_0001
5.0 8.0 3.0 7.0 7.0 6.0 7.0 6.0 EEHEE_rd4_0008_0001.2_0001
5.0 6.0 2.0 7.0 4.0 6.0 7.0 13.0 HHH_rd4_0010_0001.5_0001
3.0 13.0 2.0 5.0 9.0 2.0 8.0 8.0 EHEE_rd4_0002_0001.5_0001
5.0 10.0 9.0 6.0 7.0 7.0 5.0 4.0 EHEE_rd4_0006_0001.2_0001
5.0 6.0 1.0 4.0 5.0 4.0 4.0 5.0 EEHEE_rd4_0003_0001.2_0001
8.0 10.0 7.0 9.0 11.0 10.0 13.0 15.0 HHH_rd4_0007_0001.2_0001
6.0 5.0 3.0 1.0 1.0 3.0 1.0 4.0 EEHEE_rd4_0006_0001.8_0001
2.0 6.0 5.0 5.0 6.0 4.0 9.0 4.0 EEHEE_rd4_0006_0001.6_0001
4.0 4.0 3.0 4.0 6.0 4.0 6.0 4.0 EEHEE_rd4_0005_0001.7_0001
8.0 10.0 4.0 10.0 6.0 6.0 9.0 11.0 HHH_rd4_0006_0001.5_0001
4.0 4.0 3.0 6.0 5.0 3.0 4.0 5.0 HHH_rd4_0005_0001.3_0001
5.0 7.0 9.0 3.0 9.0 8.0 9.0 10.0 HEEH_rd4_0007_0001.2_0001
5.0 4.0 3.0 4.0 5.0 2.0 9.0 9.0 EEHEE_rd4_0009_0001.3_0001
6.0 10.0 5.0 6.0 8.0 5.0 7.0 13.0 HHH_rd4_0006_0001.4_0001
4.0 2.0 3.0 4.0 2.0 3.0 8.0 8.0 EHEE_rd4_0007_0001.6_0001
5.0 4.0 7.0 6.0 8.0 7.0 6.0 7.0 EEHEE_rd4_0005_0001.3_0001
7.0 4.0 5.0 6.0 6.0 3.0 3.0 5.0 EHEE_rd4_0007_0001.1_0001
7.0 10.0 4.0 6.0 8.0 3.0 7.0 9.0 EHEE_rd4_0009_0001.7_0001
1.0 6.0 1.0 3.0 6.0 2.0 5.0 6.0 EEHEE_rd4_0004_0001.2_0001
4.0 5.0 2.0 4.0 6.0 3.0 6.0 5.0 HEEH_rd4_0002_0001.8_0001
5.0 7.0 7.0 7.0 10.0 6.0 5.0 6.0 HHH_rd4_0006_0001.3_0001
7.0 7.0 2.0 9.0 6.0 7.0 10.0 14.0 EHEE_rd4_0008_0001.2_0001
8.0 10.0 8.0 8.0 6.0 5.0 3.0 8.0 EHEE_rd4_0010_0001.10_0001
8.0 9.0 8.0 6.0 12.0 7.0 12.0 12.0 EEHEE_rd4_0010_0001.3_0001
4.0 9.0 3.0 5.0 5.0 3.0 5.0 12.0 EEHEE_rd4_0004_0001.5_0001
4.0 3.0 3.0 5.0 8.0 4.0 7.0 9.0 HHH_rd4_0007_0001.5_0001
6.0 8.0 5.0 7.0 7.0 8.0 8.0 9.0 EEHEE_rd4_0003_0001.1_0001
5.0 5.0 7.0 7.0 6.0 9.0 8.0 10.0 EEHEE_rd4_0006_0001.4_0001
0.0 1.0 1.0 2.0 3.0 2.0 4.0 9.0 EEHEE_rd4_0010_0001.9_0001
8.0 4.0 3.0 8.0 6.0 5.0 9.0 5.0 EEHEE_rd4_0004_0001.1_0001
4.0 3.0 3.0 5.0 4.0 3.0 4.0 4.0 EHEE_rd4_0005_0001.8_0001
8.0 13.0 9.0 11.0 14.0 11.0 12.0 15.0 HHH_rd4_0007_0001.1_0001
6.0 3.0 2.0 7.0 4.0 3.0 4.0 5.0 HEEH_rd4_0003_0001.5_0001
4.0 4.0 7.0 7.0 7.0 6.0 12.0 13.0 EHEE_rd4_0007_0001.7_0001
2.0 4.0 1.0 5.0 6.0 1.0 4.0 4.0 HEEH_rd4_0007_0001.4_0001
9.0 8.0 5.0 8.0 8.0 9.0 10.0 12.0 HHH_rd4_0001_0001.3_0001
2.0 3.0 0.0 2.0 8.0 4.0 6.0 3.0 EEHEE_rd4_0007_0001.8_0001
7.0 6.0 4.0 9.0 7.0 7.0 9.0 7.0 EHEE_rd4_0001_0001.9_0001
6.0 10.0 6.0 7.0 8.0 4.0 6.0 7.0 HEEH_rd4_0010_0001.2_0001
6.0 4.0 4.0 8.0 4.0 6.0 7.0 6.0 EHEE_rd4_0009_0001.10_0001
3.0 5.0 3.0 7.0 9.0 4.0 7.0 10.0 HEEH_rd4_0002_0001.4_0001
4.0 10.0 5.0 2.0 7.0 4.0 3.0 7.0 EHEE_rd4_0008_0001.3_0001
6.0 7.0 3.0 8.0 9.0 5.0 6.0 8.0 EHEE_rd4_0003_0001.5_0001
5.0 4.0 3.0 4.0 4.0 7.0 5.0 9.0 EEHEE_rd4_0005_0001.9_0001
3.0 7.0 1.0 4.0 5.0 3.0 7.0 6.0 HHH_rd4_0004_0001.7_0001
3.0 3.0 1.0 3.0 8.0 2.0 4.0 3.0 HEEH_rd4_0001_0001.3_0001
