# Supplementary material for: Protein sequence optimization with a pairwise decomposable penalty for buried unsatisfied hydrogen bonds
Source: PLoS Comput Biol. 2021 Mar 8;17(3):e1008061. doi: 10.1371/journal.pcbi.1008061 (PMC7971855; doi:10.1371/journal.pcbi.1008061)
Supplement: S1 Data — (TAR) [file pcbi.1008061.s006.tar › fig2b_hbonds.dat]

alg10 hbond10 alg_noex10 alg5 hbond5 alg_noex5 beta16 ref15 description
15.0 24.0 10.0 11.0 21.0 12.0 10.0 10.0 EHEE_rd4_0004_0001.7_0001
13.0 24.0 10.0 7.0 20.0 12.0 12.0 13.0 HEEH_rd4_0007_0001.8_0001
11.0 20.0 15.0 12.0 20.0 16.0 10.0 10.0 EHEE_rd4_0005_0001.2_0001
14.0 23.0 21.0 13.0 23.0 17.0 9.0 13.0 HEEH_rd4_0010_0001.9_0001
10.0 19.0 13.0 5.0 17.0 11.0 8.0 5.0 EHEE_rd4_0009_0001.9_0001
6.0 29.0 14.0 10.0 22.0 11.0 9.0 6.0 EHEE_rd4_0005_0001.1_0001
18.0 25.0 17.0 11.0 20.0 16.0 11.0 13.0 HEEH_rd4_0005_0001.4_0001
8.0 27.0 15.0 8.0 21.0 19.0 9.0 10.0 HHH_rd4_0003_0001.2_0001
11.0 27.0 21.0 14.0 21.0 14.0 5.0 11.0 EEHEE_rd4_0006_0001.5_0001
16.0 28.0 13.0 14.0 20.0 21.0 14.0 9.0 EHEE_rd4_0001_0001.8_0001
10.0 20.0 12.0 12.0 18.0 12.0 9.0 10.0 EEHEE_rd4_0004_0001.10_0001
9.0 18.0 12.0 6.0 19.0 7.0 8.0 6.0 EHEE_rd4_0009_0001.8_0001
10.0 17.0 9.0 9.0 19.0 11.0 8.0 10.0 HHH_rd4_0010_0001.9_0001
9.0 25.0 18.0 8.0 20.0 7.0 2.0 4.0 EEHEE_rd4_0005_0001.10_0001
9.0 18.0 14.0 6.0 20.0 13.0 7.0 10.0 HHH_rd4_0003_0001.8_0001
9.0 19.0 14.0 12.0 16.0 9.0 9.0 12.0 HHH_rd4_0005_0001.9_0001
9.0 22.0 16.0 11.0 18.0 14.0 8.0 11.0 EEHEE_rd4_0003_0001.6_0001
8.0 23.0 13.0 10.0 19.0 10.0 6.0 4.0 HEEH_rd4_0010_0001.5_0001
9.0 21.0 21.0 13.0 18.0 17.0 7.0 8.0 HEEH_rd4_0010_0001.8_0001
12.0 21.0 15.0 11.0 18.0 11.0 9.0 6.0 HHH_rd4_0004_0001.9_0001
10.0 20.0 15.0 10.0 15.0 12.0 6.0 5.0 HEEH_rd4_0005_0001.7_0001
9.0 23.0 12.0 7.0 23.0 14.0 9.0 10.0 HHH_rd4_0001_0001.9_0001
10.0 23.0 12.0 9.0 22.0 11.0 8.0 7.0 EEHEE_rd4_0009_0001.7_0001
10.0 25.0 17.0 13.0 25.0 9.0 11.0 10.0 HHH_rd4_0001_0001.10_0001
14.0 21.0 15.0 9.0 17.0 13.0 9.0 9.0 HHH_rd4_0008_0001.4_0001
13.0 24.0 14.0 10.0 15.0 16.0 10.0 10.0 EHEE_rd4_0003_0001.7_0001
11.0 17.0 13.0 11.0 23.0 20.0 12.0 14.0 HHH_rd4_0009_0001.4_0001
12.0 21.0 16.0 7.0 17.0 11.0 7.0 8.0 EEHEE_rd4_0001_0001.10_0001
14.0 25.0 23.0 17.0 19.0 15.0 10.0 8.0 HHH_rd4_0008_0001.10_0001
11.0 18.0 15.0 7.0 20.0 16.0 8.0 12.0 HHH_rd4_0009_0001.2_0001
18.0 28.0 18.0 14.0 23.0 18.0 7.0 6.0 EHEE_rd4_0005_0001.3_0001
15.0 25.0 17.0 11.0 23.0 15.0 12.0 12.0 HEEH_rd4_0009_0001.1_0001
8.0 22.0 13.0 7.0 19.0 16.0 9.0 13.0 EHEE_rd4_0008_0001.10_0001
13.0 22.0 15.0 10.0 21.0 11.0 10.0 13.0 HEEH_rd4_0006_0001.1_0001
17.0 25.0 15.0 13.0 17.0 18.0 7.0 9.0 HEEH_rd4_0007_0001.7_0001
15.0 25.0 15.0 9.0 23.0 11.0 14.0 13.0 HEEH_rd4_0005_0001.2_0001
11.0 21.0 18.0 15.0 24.0 11.0 8.0 12.0 HHH_rd4_0002_0001.1_0001
9.0 18.0 11.0 9.0 15.0 10.0 6.0 9.0 EEHEE_rd4_0005_0001.4_0001
11.0 23.0 16.0 12.0 19.0 17.0 8.0 15.0 HEEH_rd4_0010_0001.1_0001
9.0 30.0 7.0 9.0 24.0 13.0 6.0 8.0 EEHEE_rd4_0003_0001.4_0001
12.0 23.0 14.0 11.0 17.0 11.0 7.0 7.0 HEEH_rd4_0004_0001.1_0001
15.0 24.0 14.0 14.0 21.0 13.0 8.0 8.0 EHEE_rd4_0001_0001.3_0001
9.0 21.0 12.0 7.0 17.0 12.0 7.0 6.0 HEEH_rd4_0001_0001.6_0001
15.0 23.0 18.0 10.0 18.0 11.0 9.0 9.0 HHH_rd4_0006_0001.2_0001
11.0 21.0 14.0 15.0 21.0 13.0 9.0 14.0 HEEH_rd4_0004_0001.4_0001
8.0 21.0 12.0 10.0 18.0 14.0 9.0 11.0 EHEE_rd4_0001_0001.7_0001
14.0 17.0 12.0 11.0 14.0 9.0 5.0 9.0 HHH_rd4_0007_0001.7_0001
10.0 24.0 15.0 9.0 16.0 10.0 7.0 8.0 HEEH_rd4_0003_0001.3_0001
15.0 26.0 19.0 12.0 20.0 17.0 6.0 8.0 HEEH_rd4_0005_0001.3_0001
10.0 26.0 14.0 8.0 23.0 14.0 9.0 10.0 EHEE_rd4_0007_0001.3_0001
9.0 21.0 17.0 8.0 21.0 12.0 4.0 5.0 EEHEE_rd4_0008_0001.7_0001
11.0 25.0 15.0 11.0 19.0 17.0 7.0 11.0 HEEH_rd4_0004_0001.5_0001
14.0 19.0 16.0 9.0 15.0 18.0 2.0 9.0 EEHEE_rd4_0002_0001.10_0001
7.0 16.0 8.0 9.0 18.0 15.0 6.0 8.0 HHH_rd4_0003_0001.3_0001
11.0 29.0 12.0 7.0 23.0 9.0 13.0 5.0 EEHEE_rd4_0009_0001.8_0001
17.0 21.0 19.0 17.0 23.0 18.0 13.0 17.0 HEEH_rd4_0001_0001.4_0001
7.0 25.0 13.0 7.0 23.0 14.0 6.0 5.0 HEEH_rd4_0004_0001.9_0001
20.0 25.0 18.0 20.0 26.0 21.0 16.0 18.0 HEEH_rd4_0002_0001.5_0001
15.0 25.0 18.0 14.0 24.0 17.0 8.0 9.0 EEHEE_rd4_0002_0001.1_0001
11.0 17.0 9.0 6.0 15.0 10.0 8.0 7.0 EHEE_rd4_0001_0001.4_0001
9.0 22.0 10.0 7.0 21.0 7.0 5.0 7.0 HEEH_rd4_0003_0001.10_0001
12.0 20.0 17.0 11.0 20.0 15.0 5.0 8.0 HHH_rd4_0003_0001.5_0001
8.0 17.0 9.0 8.0 14.0 8.0 8.0 7.0 EEHEE_rd4_0001_0001.8_0001
13.0 20.0 11.0 7.0 18.0 8.0 7.0 6.0 EHEE_rd4_0005_0001.5_0001
9.0 23.0 22.0 13.0 21.0 18.0 6.0 8.0 EEHEE_rd4_0008_0001.8_0001
10.0 21.0 12.0 11.0 20.0 13.0 8.0 8.0 HHH_rd4_0010_0001.10_0001
10.0 25.0 12.0 9.0 19.0 12.0 3.0 7.0 HEEH_rd4_0007_0001.1_0001
10.0 23.0 17.0 9.0 17.0 12.0 6.0 7.0 HHH_rd4_0004_0001.1_0001
7.0 23.0 9.0 11.0 23.0 13.0 8.0 9.0 HHH_rd4_0010_0001.7_0001
10.0 17.0 12.0 7.0 15.0 9.0 5.0 6.0 EEHEE_rd4_0001_0001.6_0001
10.0 17.0 14.0 7.0 13.0 9.0 3.0 7.0 HEEH_rd4_0002_0001.3_0001
13.0 30.0 18.0 12.0 21.0 16.0 9.0 12.0 EHEE_rd4_0002_0001.4_0001
11.0 22.0 19.0 12.0 22.0 18.0 7.0 12.0 EHEE_rd4_0004_0001.3_0001
12.0 26.0 17.0 7.0 30.0 11.0 8.0 8.0 HEEH_rd4_0009_0001.8_0001
9.0 21.0 16.0 10.0 21.0 12.0 9.0 10.0 HEEH_rd4_0007_0001.10_0001
9.0 19.0 15.0 13.0 16.0 14.0 3.0 5.0 HHH_rd4_0008_0001.9_0001
14.0 20.0 12.0 10.0 20.0 13.0 9.0 12.0 EEHEE_rd4_0006_0001.9_0001
9.0 23.0 10.0 10.0 16.0 10.0 5.0 8.0 EEHEE_rd4_0004_0001.6_0001
6.0 18.0 7.0 8.0 22.0 11.0 6.0 7.0 HHH_rd4_0002_0001.6_0001
10.0 31.0 13.0 8.0 23.0 13.0 7.0 8.0 EEHEE_rd4_0005_0001.5_0001
12.0 21.0 18.0 9.0 20.0 16.0 8.0 9.0 HEEH_rd4_0009_0001.3_0001
9.0 20.0 12.0 11.0 19.0 11.0 7.0 8.0 EHEE_rd4_0008_0001.9_0001
12.0 21.0 19.0 10.0 18.0 15.0 8.0 8.0 HEEH_rd4_0004_0001.2_0001
12.0 24.0 11.0 10.0 22.0 15.0 6.0 13.0 EHEE_rd4_0004_0001.1_0001
7.0 22.0 11.0 8.0 20.0 9.0 8.0 5.0 EHEE_rd4_0006_0001.8_0001
13.0 23.0 14.0 8.0 22.0 11.0 11.0 9.0 HEEH_rd4_0004_0001.3_0001
9.0 23.0 11.0 10.0 21.0 12.0 9.0 8.0 HHH_rd4_0005_0001.10_0001
10.0 20.0 10.0 9.0 16.0 8.0 8.0 11.0 EHEE_rd4_0007_0001.4_0001
16.0 23.0 16.0 13.0 18.0 11.0 10.0 7.0 EEHEE_rd4_0010_0001.7_0001
11.0 20.0 14.0 12.0 19.0 15.0 8.0 8.0 EHEE_rd4_0006_0001.4_0001
11.0 23.0 13.0 8.0 17.0 12.0 7.0 6.0 EHEE_rd4_0002_0001.3_0001
15.0 23.0 16.0 13.0 21.0 13.0 12.0 12.0 HHH_rd4_0009_0001.3_0001
14.0 23.0 15.0 17.0 23.0 15.0 13.0 13.0 HHH_rd4_0005_0001.5_0001
19.0 32.0 24.0 14.0 26.0 18.0 10.0 11.0 EHEE_rd4_0010_0001.7_0001
10.0 17.0 14.0 9.0 18.0 13.0 8.0 8.0 EHEE_rd4_0004_0001.6_0001
9.0 24.0 14.0 7.0 16.0 8.0 6.0 5.0 EHEE_rd4_0010_0001.4_0001
13.0 24.0 17.0 9.0 22.0 15.0 12.0 9.0 HHH_rd4_0001_0001.2_0001
11.0 21.0 13.0 14.0 20.0 14.0 6.0 8.0 HHH_rd4_0009_0001.6_0001
14.0 22.0 17.0 9.0 15.0 15.0 13.0 10.0 EEHEE_rd4_0009_0001.6_0001
9.0 22.0 16.0 9.0 17.0 17.0 3.0 10.0 EEHEE_rd4_0005_0001.8_0001
11.0 26.0 17.0 6.0 21.0 14.0 9.0 9.0 EEHEE_rd4_0001_0001.2_0001
18.0 20.0 14.0 16.0 18.0 17.0 15.0 15.0 HEEH_rd4_0002_0001.2_0001
9.0 20.0 17.0 12.0 18.0 16.0 10.0 13.0 HEEH_rd4_0001_0001.8_0001
10.0 23.0 13.0 7.0 23.0 16.0 9.0 9.0 HEEH_rd4_0004_0001.8_0001
8.0 21.0 11.0 5.0 17.0 13.0 8.0 5.0 HHH_rd4_0009_0001.10_0001
13.0 22.0 17.0 9.0 20.0 18.0 6.0 10.0 HHH_rd4_0005_0001.4_0001
13.0 19.0 15.0 10.0 21.0 11.0 11.0 7.0 EHEE_rd4_0001_0001.6_0001
11.0 20.0 8.0 11.0 19.0 16.0 8.0 11.0 HHH_rd4_0003_0001.9_0001
13.0 24.0 15.0 10.0 22.0 16.0 7.0 9.0 HHH_rd4_0005_0001.6_0001
9.0 23.0 17.0 13.0 24.0 19.0 7.0 14.0 HEEH_rd4_0006_0001.6_0001
10.0 23.0 13.0 11.0 20.0 8.0 9.0 7.0 EEHEE_rd4_0007_0001.1_0001
13.0 22.0 17.0 9.0 24.0 17.0 9.0 8.0 HEEH_rd4_0009_0001.7_0001
12.0 24.0 14.0 8.0 20.0 12.0 8.0 9.0 HHH_rd4_0010_0001.4_0001
11.0 21.0 12.0 11.0 17.0 17.0 10.0 8.0 EEHEE_rd4_0009_0001.1_0001
12.0 21.0 15.0 13.0 24.0 14.0 10.0 15.0 EEHEE_rd4_0007_0001.7_0001
11.0 23.0 13.0 11.0 20.0 13.0 7.0 6.0 HHH_rd4_0008_0001.5_0001
15.0 28.0 16.0 8.0 22.0 14.0 12.0 13.0 EEHEE_rd4_0002_0001.2_0001
10.0 23.0 14.0 11.0 18.0 11.0 9.0 9.0 HHH_rd4_0009_0001.1_0001
9.0 18.0 13.0 8.0 18.0 13.0 8.0 13.0 HEEH_rd4_0006_0001.3_0001
10.0 20.0 16.0 7.0 18.0 13.0 10.0 7.0 EHEE_rd4_0010_0001.5_0001
12.0 22.0 12.0 13.0 18.0 14.0 9.0 10.0 HHH_rd4_0004_0001.8_0001
13.0 22.0 16.0 14.0 19.0 12.0 5.0 6.0 EEHEE_rd4_0002_0001.4_0001
13.0 26.0 18.0 19.0 19.0 18.0 11.0 19.0 HHH_rd4_0009_0001.5_0001
10.0 24.0 13.0 6.0 21.0 14.0 8.0 7.0 HHH_rd4_0002_0001.3_0001
8.0 23.0 14.0 11.0 20.0 12.0 10.0 9.0 HHH_rd4_0002_0001.7_0001
11.0 23.0 14.0 11.0 20.0 15.0 10.0 12.0 HEEH_rd4_0006_0001.2_0001
13.0 19.0 12.0 12.0 17.0 11.0 8.0 10.0 HHH_rd4_0007_0001.6_0001
10.0 22.0 13.0 12.0 17.0 12.0 9.0 11.0 HEEH_rd4_0008_0001.8_0001
11.0 23.0 14.0 9.0 13.0 12.0 6.0 8.0 EHEE_rd4_0005_0001.6_0001
15.0 29.0 17.0 13.0 24.0 15.0 10.0 13.0 EEHEE_rd4_0009_0001.9_0001
9.0 20.0 13.0 10.0 19.0 11.0 4.0 8.0 EEHEE_rd4_0003_0001.10_0001
17.0 27.0 18.0 11.0 26.0 15.0 9.0 10.0 HEEH_rd4_0003_0001.1_0001
14.0 23.0 15.0 9.0 20.0 10.0 9.0 8.0 EEHEE_rd4_0008_0001.1_0001
10.0 22.0 9.0 7.0 21.0 14.0 9.0 9.0 HHH_rd4_0004_0001.3_0001
13.0 22.0 11.0 11.0 18.0 13.0 5.0 6.0 EEHEE_rd4_0001_0001.7_0001
14.0 21.0 14.0 11.0 19.0 17.0 6.0 7.0 EHEE_rd4_0002_0001.7_0001
8.0 20.0 10.0 6.0 16.0 9.0 8.0 8.0 EHEE_rd4_0003_0001.8_0001
10.0 25.0 19.0 8.0 22.0 18.0 6.0 6.0 HHH_rd4_0002_0001.5_0001
15.0 28.0 13.0 14.0 24.0 12.0 9.0 12.0 HHH_rd4_0005_0001.7_0001
13.0 23.0 15.0 16.0 22.0 10.0 10.0 10.0 HEEH_rd4_0008_0001.2_0001
17.0 21.0 21.0 16.0 26.0 19.0 14.0 13.0 HHH_rd4_0001_0001.5_0001
9.0 16.0 11.0 9.0 18.0 10.0 6.0 9.0 EHEE_rd4_0003_0001.4_0001
12.0 22.0 18.0 10.0 21.0 21.0 10.0 14.0 HHH_rd4_0002_0001.4_0001
15.0 20.0 18.0 14.0 22.0 16.0 8.0 12.0 HEEH_rd4_0004_0001.6_0001
12.0 27.0 20.0 11.0 23.0 13.0 9.0 10.0 HHH_rd4_0008_0001.1_0001
8.0 23.0 17.0 9.0 17.0 13.0 11.0 11.0 EEHEE_rd4_0002_0001.3_0001
7.0 27.0 17.0 11.0 20.0 19.0 12.0 13.0 EHEE_rd4_0006_0001.7_0001
15.0 22.0 17.0 11.0 20.0 16.0 13.0 12.0 HHH_rd4_0010_0001.1_0001
15.0 26.0 13.0 13.0 21.0 13.0 6.0 10.0 HHH_rd4_0004_0001.2_0001
11.0 22.0 13.0 13.0 18.0 13.0 10.0 12.0 HHH_rd4_0001_0001.1_0001
9.0 18.0 13.0 6.0 15.0 12.0 6.0 10.0 EEHEE_rd4_0008_0001.6_0001
7.0 17.0 8.0 7.0 13.0 9.0 7.0 7.0 EEHEE_rd4_0003_0001.8_0001
10.0 27.0 15.0 9.0 21.0 19.0 6.0 10.0 EEHEE_rd4_0010_0001.8_0001
14.0 21.0 20.0 11.0 21.0 15.0 7.0 8.0 EEHEE_rd4_0004_0001.9_0001
11.0 27.0 18.0 8.0 19.0 13.0 4.0 8.0 HHH_rd4_0010_0001.2_0001
13.0 22.0 17.0 9.0 17.0 13.0 7.0 3.0 HEEH_rd4_0008_0001.5_0001
10.0 23.0 11.0 10.0 17.0 8.0 8.0 3.0 HEEH_rd4_0005_0001.6_0001
15.0 21.0 12.0 8.0 17.0 16.0 8.0 12.0 EHEE_rd4_0009_0001.6_0001
11.0 21.0 12.0 6.0 19.0 11.0 4.0 11.0 EHEE_rd4_0004_0001.8_0001
15.0 23.0 16.0 14.0 26.0 11.0 12.0 10.0 HHH_rd4_0002_0001.8_0001
11.0 22.0 15.0 10.0 20.0 17.0 11.0 12.0 EEHEE_rd4_0009_0001.10_0001
11.0 30.0 13.0 8.0 22.0 11.0 10.0 12.0 HHH_rd4_0003_0001.6_0001
11.0 22.0 10.0 10.0 21.0 16.0 16.0 11.0 HHH_rd4_0006_0001.6_0001
10.0 16.0 8.0 11.0 19.0 10.0 13.0 8.0 HEEH_rd4_0005_0001.10_0001
10.0 29.0 12.0 10.0 18.0 7.0 5.0 10.0 HEEH_rd4_0005_0001.1_0001
14.0 24.0 18.0 9.0 22.0 23.0 15.0 16.0 EHEE_rd4_0010_0001.1_0001
9.0 17.0 15.0 8.0 19.0 14.0 7.0 9.0 HEEH_rd4_0006_0001.10_0001
10.0 18.0 8.0 9.0 13.0 12.0 6.0 8.0 HHH_rd4_0004_0001.4_0001
15.0 27.0 16.0 9.0 29.0 16.0 9.0 8.0 HEEH_rd4_0009_0001.10_0001
11.0 24.0 9.0 10.0 21.0 9.0 6.0 4.0 EHEE_rd4_0010_0001.3_0001
12.0 24.0 13.0 12.0 22.0 15.0 6.0 9.0 HEEH_rd4_0001_0001.1_0001
12.0 26.0 20.0 11.0 23.0 16.0 11.0 11.0 HEEH_rd4_0010_0001.7_0001
9.0 17.0 10.0 7.0 17.0 9.0 3.0 4.0 EEHEE_rd4_0008_0001.3_0001
12.0 23.0 14.0 10.0 19.0 12.0 5.0 11.0 EEHEE_rd4_0007_0001.6_0001
14.0 21.0 15.0 13.0 22.0 12.0 10.0 10.0 EHEE_rd4_0006_0001.6_0001
18.0 19.0 13.0 12.0 16.0 10.0 3.0 7.0 HEEH_rd4_0002_0001.6_0001
11.0 31.0 12.0 11.0 17.0 11.0 9.0 6.0 HEEH_rd4_0001_0001.9_0001
14.0 27.0 20.0 10.0 20.0 16.0 9.0 8.0 HHH_rd4_0008_0001.3_0001
11.0 22.0 16.0 8.0 21.0 11.0 8.0 10.0 HHH_rd4_0008_0001.2_0001
15.0 27.0 14.0 11.0 25.0 14.0 9.0 10.0 HEEH_rd4_0009_0001.4_0001
7.0 21.0 11.0 7.0 15.0 9.0 5.0 5.0 EHEE_rd4_0009_0001.1_0001
12.0 21.0 11.0 12.0 18.0 11.0 7.0 9.0 HEEH_rd4_0008_0001.7_0001
10.0 19.0 8.0 8.0 19.0 10.0 10.0 3.0 HHH_rd4_0009_0001.9_0001
10.0 25.0 19.0 10.0 21.0 12.0 8.0 5.0 EEHEE_rd4_0001_0001.1_0001
10.0 17.0 14.0 11.0 16.0 13.0 8.0 10.0 HHH_rd4_0008_0001.8_0001
5.0 20.0 9.0 7.0 17.0 9.0 3.0 7.0 HHH_rd4_0007_0001.9_0001
11.0 24.0 23.0 12.0 25.0 24.0 10.0 11.0 HEEH_rd4_0002_0001.10_0001
15.0 26.0 21.0 15.0 19.0 17.0 12.0 9.0 HEEH_rd4_0003_0001.2_0001
13.0 29.0 18.0 15.0 24.0 15.0 5.0 9.0 EEHEE_rd4_0001_0001.9_0001
7.0 21.0 8.0 8.0 17.0 11.0 8.0 9.0 EEHEE_rd4_0002_0001.8_0001
5.0 20.0 12.0 4.0 16.0 5.0 2.0 7.0 HEEH_rd4_0003_0001.7_0001
12.0 24.0 11.0 10.0 18.0 13.0 5.0 9.0 HEEH_rd4_0007_0001.5_0001
14.0 28.0 14.0 13.0 30.0 20.0 8.0 5.0 EHEE_rd4_0008_0001.4_0001
9.0 21.0 11.0 9.0 22.0 14.0 8.0 9.0 HHH_rd4_0007_0001.10_0001
13.0 19.0 12.0 11.0 17.0 17.0 5.0 5.0 EEHEE_rd4_0007_0001.9_0001
10.0 27.0 15.0 12.0 21.0 17.0 9.0 11.0 EEHEE_rd4_0003_0001.7_0001
9.0 20.0 9.0 14.0 15.0 9.0 6.0 5.0 EEHEE_rd4_0003_0001.5_0001
18.0 23.0 20.0 16.0 24.0 16.0 15.0 12.0 HHH_rd4_0002_0001.2_0001
11.0 24.0 14.0 10.0 17.0 14.0 10.0 12.0 HHH_rd4_0004_0001.10_0001
11.0 20.0 14.0 9.0 19.0 10.0 8.0 12.0 EHEE_rd4_0007_0001.9_0001
10.0 20.0 10.0 9.0 17.0 13.0 5.0 7.0 EHEE_rd4_0001_0001.5_0001
11.0 22.0 14.0 9.0 21.0 15.0 11.0 9.0 HEEH_rd4_0009_0001.5_0001
14.0 24.0 13.0 12.0 17.0 16.0 11.0 9.0 HEEH_rd4_0004_0001.7_0001
11.0 26.0 17.0 7.0 23.0 16.0 10.0 9.0 EEHEE_rd4_0008_0001.4_0001
16.0 23.0 14.0 12.0 17.0 11.0 6.0 7.0 HEEH_rd4_0006_0001.5_0001
18.0 26.0 19.0 16.0 24.0 16.0 8.0 9.0 EHEE_rd4_0005_0001.9_0001
12.0 17.0 13.0 14.0 20.0 13.0 7.0 12.0 HEEH_rd4_0001_0001.5_0001
14.0 25.0 16.0 14.0 22.0 17.0 10.0 10.0 HHH_rd4_0001_0001.7_0001
14.0 22.0 10.0 10.0 22.0 13.0 8.0 9.0 EEHEE_rd4_0001_0001.5_0001
13.0 21.0 15.0 13.0 21.0 11.0 7.0 9.0 HEEH_rd4_0002_0001.7_0001
16.0 25.0 17.0 13.0 29.0 13.0 12.0 13.0 HHH_rd4_0007_0001.3_0001
8.0 24.0 14.0 9.0 22.0 12.0 6.0 10.0 EHEE_rd4_0003_0001.2_0001
9.0 22.0 7.0 7.0 22.0 16.0 4.0 4.0 EHEE_rd4_0001_0001.10_0001
13.0 19.0 15.0 13.0 19.0 12.0 9.0 9.0 EHEE_rd4_0003_0001.10_0001
13.0 20.0 17.0 8.0 20.0 12.0 5.0 8.0 HHH_rd4_0003_0001.4_0001
12.0 24.0 12.0 10.0 19.0 14.0 6.0 9.0 HEEH_rd4_0008_0001.9_0001
13.0 16.0 15.0 9.0 13.0 13.0 5.0 6.0 HEEH_rd4_0003_0001.4_0001
9.0 21.0 14.0 11.0 18.0 11.0 12.0 8.0 HEEH_rd4_0005_0001.5_0001
13.0 19.0 11.0 9.0 15.0 11.0 6.0 6.0 EHEE_rd4_0008_0001.1_0001
10.0 20.0 12.0 9.0 23.0 9.0 6.0 7.0 EHEE_rd4_0006_0001.9_0001
12.0 26.0 14.0 12.0 18.0 16.0 13.0 8.0 HEEH_rd4_0009_0001.9_0001
11.0 20.0 13.0 9.0 13.0 13.0 7.0 7.0 HEEH_rd4_0008_0001.1_0001
8.0 20.0 12.0 6.0 17.0 7.0 4.0 6.0 HHH_rd4_0001_0001.8_0001
17.0 32.0 14.0 16.0 22.0 16.0 10.0 6.0 EEHEE_rd4_0007_0001.3_0001
14.0 21.0 16.0 13.0 24.0 21.0 13.0 16.0 EEHEE_rd4_0007_0001.5_0001
11.0 21.0 13.0 12.0 23.0 16.0 8.0 9.0 EHEE_rd4_0009_0001.3_0001
16.0 25.0 18.0 12.0 25.0 18.0 4.0 11.0 EHEE_rd4_0006_0001.5_0001
15.0 26.0 19.0 12.0 20.0 12.0 7.0 9.0 EHEE_rd4_0002_0001.1_0001
7.0 21.0 13.0 11.0 19.0 13.0 6.0 5.0 EHEE_rd4_0002_0001.6_0001
10.0 23.0 17.0 9.0 19.0 13.0 6.0 8.0 HEEH_rd4_0005_0001.8_0001
10.0 28.0 14.0 9.0 23.0 16.0 8.0 10.0 EHEE_rd4_0001_0001.2_0001
13.0 21.0 20.0 14.0 21.0 18.0 10.0 9.0 EEHEE_rd4_0006_0001.10_0001
11.0 15.0 12.0 8.0 17.0 12.0 7.0 10.0 EEHEE_rd4_0001_0001.4_0001
7.0 18.0 16.0 6.0 15.0 8.0 9.0 11.0 EEHEE_rd4_0002_0001.9_0001
13.0 21.0 16.0 11.0 19.0 14.0 17.0 13.0 HEEH_rd4_0007_0001.9_0001
11.0 31.0 18.0 15.0 28.0 18.0 9.0 14.0 HEEH_rd4_0003_0001.9_0001
11.0 19.0 11.0 8.0 16.0 13.0 6.0 6.0 EHEE_rd4_0005_0001.7_0001
8.0 25.0 20.0 8.0 21.0 11.0 10.0 9.0 HHH_rd4_0003_0001.1_0001
12.0 19.0 15.0 10.0 18.0 13.0 5.0 7.0 EEHEE_rd4_0007_0001.4_0001
8.0 18.0 11.0 10.0 14.0 13.0 5.0 8.0 EHEE_rd4_0009_0001.2_0001
12.0 19.0 10.0 8.0 21.0 15.0 4.0 8.0 EHEE_rd4_0006_0001.10_0001
12.0 27.0 12.0 9.0 21.0 17.0 9.0 9.0 HEEH_rd4_0003_0001.6_0001
10.0 23.0 16.0 10.0 21.0 14.0 10.0 14.0 HHH_rd4_0006_0001.9_0001
16.0 21.0 18.0 15.0 18.0 16.0 10.0 13.0 EEHEE_rd4_0004_0001.8_0001
13.0 26.0 20.0 11.0 23.0 17.0 12.0 11.0 HEEH_rd4_0008_0001.10_0001
9.0 17.0 10.0 7.0 15.0 12.0 9.0 8.0 HEEH_rd4_0010_0001.4_0001
11.0 25.0 17.0 13.0 21.0 8.0 9.0 11.0 EEHEE_rd4_0003_0001.3_0001
14.0 19.0 12.0 9.0 14.0 14.0 8.0 8.0 EEHEE_rd4_0009_0001.2_0001
8.0 23.0 13.0 6.0 23.0 9.0 10.0 7.0 EEHEE_rd4_0005_0001.6_0001
14.0 19.0 13.0 14.0 20.0 14.0 5.0 9.0 EEHEE_rd4_0001_0001.3_0001
14.0 25.0 20.0 9.0 22.0 17.0 9.0 10.0 EHEE_rd4_0010_0001.9_0001
7.0 24.0 12.0 12.0 17.0 14.0 7.0 10.0 EHEE_rd4_0002_0001.2_0001
14.0 28.0 19.0 15.0 22.0 17.0 8.0 15.0 EHEE_rd4_0004_0001.2_0001
8.0 22.0 9.0 7.0 16.0 5.0 6.0 5.0 EEHEE_rd4_0008_0001.9_0001
15.0 23.0 16.0 12.0 22.0 17.0 9.0 9.0 EEHEE_rd4_0008_0001.10_0001
9.0 23.0 15.0 9.0 26.0 11.0 4.0 7.0 HHH_rd4_0002_0001.9_0001
15.0 23.0 19.0 12.0 24.0 20.0 14.0 7.0 HHH_rd4_0007_0001.8_0001
10.0 21.0 12.0 10.0 20.0 16.0 9.0 11.0 HEEH_rd4_0008_0001.3_0001
12.0 21.0 13.0 12.0 19.0 14.0 9.0 9.0 HEEH_rd4_0004_0001.10_0001
14.0 19.0 11.0 14.0 18.0 12.0 11.0 10.0 HHH_rd4_0001_0001.4_0001
15.0 22.0 15.0 11.0 20.0 17.0 13.0 12.0 EEHEE_rd4_0006_0001.2_0001
10.0 16.0 10.0 10.0 14.0 11.0 7.0 8.0 EEHEE_rd4_0010_0001.4_0001
13.0 18.0 13.0 12.0 20.0 11.0 7.0 7.0 HHH_rd4_0010_0001.3_0001
12.0 29.0 15.0 16.0 19.0 19.0 12.0 10.0 EEHEE_rd4_0004_0001.3_0001
16.0 21.0 15.0 13.0 20.0 16.0 9.0 12.0 HEEH_rd4_0002_0001.9_0001
10.0 18.0 10.0 9.0 19.0 10.0 8.0 7.0 EEHEE_rd4_0007_0001.10_0001
8.0 24.0 15.0 8.0 20.0 11.0 7.0 9.0 EHEE_rd4_0002_0001.8_0001
15.0 25.0 12.0 9.0 18.0 16.0 9.0 10.0 HHH_rd4_0005_0001.1_0001
15.0 28.0 16.0 13.0 21.0 16.0 10.0 13.0 HEEH_rd4_0005_0001.9_0001
12.0 28.0 11.0 8.0 19.0 8.0 9.0 9.0 HEEH_rd4_0002_0001.1_0001
12.0 22.0 16.0 12.0 19.0 17.0 13.0 12.0 HHH_rd4_0007_0001.4_0001
7.0 26.0 17.0 5.0 23.0 7.0 8.0 6.0 HHH_rd4_0004_0001.5_0001
7.0 18.0 11.0 8.0 16.0 14.0 8.0 13.0 HEEH_rd4_0008_0001.6_0001
9.0 21.0 16.0 11.0 18.0 14.0 7.0 6.0 EEHEE_rd4_0010_0001.5_0001
9.0 20.0 6.0 10.0 20.0 16.0 5.0 7.0 EEHEE_rd4_0010_0001.6_0001
7.0 16.0 11.0 6.0 15.0 8.0 7.0 3.0 EEHEE_rd4_0010_0001.10_0001
17.0 25.0 20.0 14.0 21.0 15.0 8.0 5.0 EHEE_rd4_0003_0001.6_0001
9.0 20.0 13.0 10.0 21.0 15.0 7.0 7.0 HEEH_rd4_0001_0001.10_0001
16.0 23.0 16.0 14.0 19.0 11.0 8.0 9.0 EHEE_rd4_0004_0001.9_0001
11.0 25.0 18.0 13.0 23.0 13.0 7.0 8.0 EHEE_rd4_0008_0001.6_0001
13.0 23.0 18.0 10.0 21.0 17.0 10.0 10.0 EEHEE_rd4_0004_0001.7_0001
10.0 22.0 18.0 8.0 25.0 12.0 10.0 7.0 EEHEE_rd4_0002_0001.5_0001
12.0 20.0 12.0 14.0 20.0 19.0 10.0 10.0 EEHEE_rd4_0002_0001.7_0001
12.0 23.0 14.0 7.0 22.0 12.0 7.0 8.0 EHEE_rd4_0009_0001.4_0001
10.0 27.0 16.0 9.0 25.0 17.0 10.0 15.0 EHEE_rd4_0001_0001.1_0001
12.0 30.0 13.0 12.0 21.0 13.0 9.0 6.0 HEEH_rd4_0010_0001.6_0001
14.0 23.0 15.0 15.0 22.0 11.0 10.0 15.0 EHEE_rd4_0007_0001.10_0001
9.0 23.0 12.0 8.0 15.0 7.0 6.0 7.0 EHEE_rd4_0010_0001.2_0001
11.0 19.0 16.0 6.0 16.0 9.0 3.0 4.0 EHEE_rd4_0009_0001.5_0001
17.0 21.0 12.0 14.0 20.0 13.0 10.0 8.0 EHEE_rd4_0010_0001.8_0001
12.0 19.0 17.0 13.0 13.0 12.0 8.0 10.0 HHH_rd4_0006_0001.8_0001
11.0 25.0 15.0 9.0 19.0 11.0 6.0 8.0 EHEE_rd4_0008_0001.5_0001
14.0 25.0 20.0 16.0 24.0 16.0 7.0 13.0 EHEE_rd4_0008_0001.8_0001
17.0 22.0 14.0 12.0 18.0 14.0 14.0 9.0 EEHEE_rd4_0007_0001.2_0001
14.0 21.0 13.0 12.0 18.0 9.0 6.0 6.0 HEEH_rd4_0007_0001.6_0001
5.0 20.0 6.0 7.0 17.0 5.0 5.0 7.0 HHH_rd4_0009_0001.8_0001
14.0 26.0 19.0 12.0 25.0 16.0 10.0 14.0 EHEE_rd4_0003_0001.1_0001
14.0 30.0 11.0 14.0 25.0 12.0 7.0 12.0 EEHEE_rd4_0005_0001.2_0001
10.0 23.0 12.0 7.0 16.0 11.0 7.0 4.0 HHH_rd4_0008_0001.6_0001
11.0 24.0 15.0 8.0 20.0 17.0 11.0 7.0 HHH_rd4_0008_0001.7_0001
10.0 17.0 12.0 8.0 23.0 12.0 7.0 10.0 EHEE_rd4_0002_0001.10_0001
9.0 23.0 17.0 10.0 22.0 14.0 12.0 10.0 HHH_rd4_0003_0001.7_0001
8.0 21.0 16.0 7.0 21.0 12.0 4.0 8.0 HHH_rd4_0010_0001.8_0001
15.0 22.0 20.0 13.0 18.0 16.0 8.0 9.0 EHEE_rd4_0005_0001.10_0001
17.0 24.0 17.0 15.0 19.0 22.0 12.0 13.0 EEHEE_rd4_0010_0001.2_0001
9.0 20.0 13.0 13.0 19.0 15.0 14.0 13.0 HEEH_rd4_0006_0001.7_0001
13.0 22.0 16.0 13.0 19.0 14.0 10.0 12.0 EHEE_rd4_0004_0001.4_0001
9.0 17.0 11.0 9.0 19.0 16.0 4.0 4.0 EHEE_rd4_0008_0001.7_0001
11.0 22.0 16.0 12.0 20.0 15.0 8.0 11.0 EEHEE_rd4_0002_0001.6_0001
11.0 19.0 12.0 10.0 12.0 11.0 4.0 9.0 HHH_rd4_0002_0001.10_0001
9.0 23.0 14.0 9.0 21.0 13.0 9.0 11.0 HHH_rd4_0005_0001.2_0001
9.0 27.0 15.0 13.0 22.0 12.0 14.0 10.0 HEEH_rd4_0010_0001.3_0001
11.0 29.0 16.0 7.0 17.0 11.0 8.0 10.0 EHEE_rd4_0003_0001.3_0001
8.0 22.0 8.0 11.0 23.0 12.0 5.0 9.0 EHEE_rd4_0005_0001.4_0001
15.0 20.0 12.0 16.0 23.0 17.0 11.0 11.0 EHEE_rd4_0004_0001.5_0001
11.0 23.0 18.0 9.0 21.0 13.0 9.0 13.0 HHH_rd4_0001_0001.6_0001
18.0 21.0 14.0 7.0 17.0 13.0 8.0 5.0 HHH_rd4_0006_0001.7_0001
11.0 22.0 16.0 10.0 18.0 13.0 7.0 7.0 EHEE_rd4_0003_0001.9_0001
15.0 27.0 18.0 14.0 26.0 15.0 9.0 11.0 EEHEE_rd4_0009_0001.5_0001
10.0 16.0 13.0 11.0 14.0 18.0 5.0 6.0 EEHEE_rd4_0006_0001.7_0001
12.0 21.0 14.0 14.0 18.0 15.0 4.0 8.0 HHH_rd4_0006_0001.10_0001
9.0 21.0 10.0 8.0 21.0 9.0 3.0 7.0 HEEH_rd4_0001_0001.7_0001
10.0 17.0 12.0 11.0 14.0 11.0 13.0 5.0 HEEH_rd4_0006_0001.9_0001
18.0 31.0 21.0 12.0 21.0 21.0 11.0 12.0 EEHEE_rd4_0006_0001.3_0001
14.0 25.0 15.0 12.0 18.0 14.0 15.0 11.0 EHEE_rd4_0010_0001.6_0001
9.0 21.0 11.0 12.0 18.0 13.0 9.0 8.0 EEHEE_rd4_0005_0001.1_0001
14.0 26.0 17.0 11.0 20.0 18.0 11.0 10.0 EHEE_rd4_0007_0001.5_0001
16.0 24.0 14.0 14.0 21.0 21.0 16.0 12.0 EHEE_rd4_0007_0001.2_0001
20.0 25.0 26.0 17.0 22.0 20.0 13.0 17.0 HEEH_rd4_0006_0001.4_0001
18.0 25.0 16.0 15.0 21.0 16.0 10.0 9.0 HHH_rd4_0006_0001.1_0001
11.0 21.0 15.0 8.0 24.0 15.0 11.0 10.0 HEEH_rd4_0003_0001.8_0001
10.0 18.0 13.0 8.0 22.0 7.0 8.0 6.0 EHEE_rd4_0002_0001.9_0001
7.0 21.0 12.0 11.0 19.0 13.0 7.0 6.0 HEEH_rd4_0006_0001.8_0001
11.0 20.0 12.0 10.0 16.0 11.0 3.0 6.0 HHH_rd4_0010_0001.6_0001
14.0 25.0 20.0 14.0 21.0 18.0 12.0 12.0 HEEH_rd4_0009_0001.2_0001
12.0 22.0 15.0 11.0 20.0 14.0 14.0 10.0 HHH_rd4_0004_0001.6_0001
12.0 24.0 15.0 14.0 23.0 17.0 7.0 7.0 HEEH_rd4_0001_0001.2_0001
9.0 22.0 13.0 7.0 22.0 16.0 12.0 10.0 EEHEE_rd4_0004_0001.4_0001
13.0 25.0 15.0 11.0 21.0 12.0 7.0 7.0 EEHEE_rd4_0006_0001.1_0001
9.0 26.0 13.0 6.0 22.0 13.0 5.0 7.0 EEHEE_rd4_0010_0001.1_0001
11.0 27.0 13.0 9.0 24.0 9.0 10.0 12.0 EHEE_rd4_0004_0001.10_0001
9.0 15.0 12.0 7.0 13.0 9.0 7.0 7.0 HEEH_rd4_0007_0001.3_0001
8.0 17.0 13.0 4.0 12.0 8.0 7.0 3.0 EEHEE_rd4_0009_0001.4_0001
11.0 21.0 17.0 10.0 17.0 10.0 11.0 8.0 EHEE_rd4_0006_0001.1_0001
8.0 20.0 13.0 12.0 22.0 14.0 12.0 9.0 HHH_rd4_0009_0001.7_0001
13.0 24.0 13.0 15.0 19.0 18.0 10.0 11.0 HEEH_rd4_0009_0001.6_0001
14.0 25.0 12.0 13.0 23.0 17.0 8.0 8.0 HEEH_rd4_0010_0001.10_0001
11.0 24.0 11.0 10.0 16.0 13.0 11.0 13.0 HHH_rd4_0003_0001.10_0001
9.0 21.0 13.0 8.0 17.0 10.0 6.0 10.0 EHEE_rd4_0006_0001.3_0001
15.0 23.0 15.0 14.0 23.0 16.0 9.0 7.0 HHH_rd4_0005_0001.8_0001
18.0 27.0 18.0 14.0 24.0 19.0 14.0 17.0 EEHEE_rd4_0003_0001.9_0001
12.0 28.0 14.0 9.0 27.0 16.0 10.0 7.0 EHEE_rd4_0007_0001.8_0001
12.0 27.0 23.0 13.0 23.0 15.0 11.0 10.0 EEHEE_rd4_0008_0001.5_0001
14.0 23.0 13.0 12.0 17.0 12.0 12.0 12.0 HEEH_rd4_0008_0001.4_0001
9.0 17.0 8.0 10.0 14.0 12.0 12.0 7.0 EEHEE_rd4_0008_0001.2_0001
10.0 20.0 13.0 9.0 20.0 14.0 6.0 12.0 HHH_rd4_0010_0001.5_0001
17.0 28.0 21.0 14.0 23.0 21.0 15.0 11.0 EHEE_rd4_0002_0001.5_0001
14.0 23.0 19.0 18.0 18.0 16.0 13.0 14.0 EHEE_rd4_0006_0001.2_0001
13.0 23.0 20.0 11.0 20.0 15.0 14.0 11.0 EEHEE_rd4_0003_0001.2_0001
12.0 26.0 18.0 7.0 22.0 10.0 6.0 7.0 HHH_rd4_0007_0001.2_0001
6.0 19.0 9.0 6.0 16.0 9.0 5.0 8.0 EEHEE_rd4_0006_0001.8_0001
12.0 20.0 14.0 12.0 22.0 17.0 8.0 9.0 EEHEE_rd4_0006_0001.6_0001
9.0 16.0 15.0 9.0 16.0 13.0 7.0 11.0 EEHEE_rd4_0005_0001.7_0001
15.0 22.0 19.0 15.0 19.0 17.0 6.0 10.0 HHH_rd4_0006_0001.5_0001
10.0 24.0 11.0 11.0 17.0 15.0 11.0 10.0 HHH_rd4_0005_0001.3_0001
16.0 23.0 14.0 9.0 20.0 18.0 11.0 11.0 HEEH_rd4_0007_0001.2_0001
12.0 25.0 17.0 13.0 27.0 18.0 13.0 11.0 EEHEE_rd4_0009_0001.3_0001
13.0 23.0 17.0 11.0 19.0 15.0 10.0 10.0 HHH_rd4_0006_0001.4_0001
10.0 17.0 13.0 9.0 20.0 16.0 6.0 8.0 EHEE_rd4_0007_0001.6_0001
11.0 27.0 17.0 15.0 24.0 16.0 14.0 13.0 EEHEE_rd4_0005_0001.3_0001
16.0 21.0 13.0 12.0 18.0 11.0 12.0 10.0 EHEE_rd4_0007_0001.1_0001
14.0 27.0 13.0 13.0 16.0 10.0 4.0 6.0 EHEE_rd4_0009_0001.7_0001
11.0 18.0 17.0 13.0 14.0 14.0 10.0 9.0 EEHEE_rd4_0004_0001.2_0001
12.0 19.0 15.0 8.0 21.0 14.0 11.0 10.0 HEEH_rd4_0002_0001.8_0001
14.0 21.0 10.0 14.0 23.0 16.0 11.0 13.0 HHH_rd4_0006_0001.3_0001
13.0 24.0 12.0 14.0 17.0 12.0 7.0 10.0 EHEE_rd4_0008_0001.2_0001
3.0 20.0 6.0 5.0 12.0 3.0 2.0 5.0 EHEE_rd4_0010_0001.10_0001
10.0 22.0 11.0 12.0 18.0 14.0 12.0 5.0 EEHEE_rd4_0010_0001.3_0001
11.0 25.0 18.0 9.0 19.0 19.0 8.0 8.0 EEHEE_rd4_0004_0001.5_0001
11.0 23.0 16.0 15.0 21.0 16.0 8.0 10.0 HHH_rd4_0007_0001.5_0001
11.0 26.0 13.0 11.0 22.0 15.0 10.0 13.0 EEHEE_rd4_0003_0001.1_0001
13.0 27.0 16.0 9.0 22.0 12.0 4.0 9.0 EEHEE_rd4_0006_0001.4_0001
13.0 21.0 5.0 9.0 20.0 3.0 2.0 4.0 EEHEE_rd4_0010_0001.9_0001
14.0 24.0 12.0 7.0 15.0 11.0 4.0 7.0 EEHEE_rd4_0004_0001.1_0001
9.0 22.0 16.0 12.0 20.0 15.0 9.0 13.0 EHEE_rd4_0005_0001.8_0001
14.0 22.0 23.0 16.0 26.0 21.0 11.0 11.0 HHH_rd4_0007_0001.1_0001
10.0 27.0 13.0 12.0 23.0 16.0 9.0 12.0 HEEH_rd4_0003_0001.5_0001
12.0 22.0 12.0 11.0 16.0 12.0 5.0 9.0 EHEE_rd4_0007_0001.7_0001
14.0 25.0 15.0 15.0 21.0 12.0 8.0 10.0 HEEH_rd4_0007_0001.4_0001
8.0 22.0 16.0 9.0 18.0 12.0 10.0 10.0 HHH_rd4_0001_0001.3_0001
9.0 22.0 8.0 8.0 15.0 7.0 11.0 11.0 EEHEE_rd4_0007_0001.8_0001
12.0 20.0 20.0 13.0 23.0 16.0 8.0 12.0 EHEE_rd4_0001_0001.9_0001
9.0 23.0 12.0 8.0 21.0 7.0 6.0 7.0 HEEH_rd4_0010_0001.2_0001
8.0 18.0 11.0 9.0 16.0 11.0 8.0 8.0 EHEE_rd4_0009_0001.10_0001
7.0 22.0 14.0 10.0 19.0 7.0 10.0 11.0 HEEH_rd4_0002_0001.4_0001
9.0 17.0 13.0 7.0 14.0 9.0 2.0 7.0 EHEE_rd4_0008_0001.3_0001
7.0 28.0 13.0 10.0 20.0 15.0 7.0 8.0 EHEE_rd4_0003_0001.5_0001
6.0 22.0 14.0 9.0 22.0 13.0 10.0 5.0 EEHEE_rd4_0005_0001.9_0001
10.0 22.0 16.0 11.0 20.0 13.0 11.0 7.0 HHH_rd4_0004_0001.7_0001
12.0 24.0 15.0 13.0 20.0 15.0 11.0 7.0 HEEH_rd4_0001_0001.3_0001
