# Supplementary material for: Protein sequence optimization with a pairwise decomposable penalty for buried unsatisfied hydrogen bonds
Source: PLoS Comput Biol. 2021 Mar 8;17(3):e1008061. doi: 10.1371/journal.pcbi.1008061 (PMC7971855; doi:10.1371/journal.pcbi.1008061)
Supplement: S1 Data — (TAR) [file pcbi.1008061.s006.tar › s1figa_buried_unsats.dat]

alg10 hbond10 alg_noex10 alg5 hbond5 alg_noex5 beta16 ref15 description
3.0 4.0 2.0 3.0 3.0 3.0 4.0 3.0 4ndt_0001_B_0001
1.0 6.0 2.0 2.0 6.0 0.0 11.0 2.0 4ndt_0001_B_0002
2.0 5.0 1.0 4.0 6.0 3.0 4.0 3.0 4ndt_0001_B_0003
1.0 3.0 2.0 3.0 6.0 1.0 2.0 3.0 4ndt_0001_B_0004
2.0 4.0 1.0 1.0 3.0 1.0 6.0 2.0 4ndt_0001_B_0005
4.0 2.0 1.0 2.0 4.0 4.0 10.0 7.0 4n1l_0001_A_0001
1.0 4.0 4.0 1.0 5.0 2.0 7.0 9.0 4n1l_0001_A_0002
3.0 4.0 3.0 2.0 3.0 3.0 7.0 5.0 4n1l_0001_A_0003
1.0 7.0 1.0 3.0 4.0 4.0 8.0 3.0 4n1l_0001_A_0004
1.0 7.0 4.0 0.0 4.0 4.0 5.0 4.0 4n1l_0001_A_0005
0.0 0.0 1.0 0.0 2.0 0.0 0.0 1.0 5ym6_0001_B_0001
2.0 1.0 2.0 2.0 1.0 3.0 4.0 1.0 5ym6_0001_B_0002
0.0 1.0 2.0 1.0 0.0 1.0 3.0 1.0 5ym6_0001_B_0003
1.0 2.0 2.0 2.0 0.0 1.0 1.0 0.0 5ym6_0001_B_0004
1.0 1.0 4.0 2.0 2.0 2.0 3.0 1.0 5ym6_0001_B_0005
2.0 3.0 3.0 3.0 3.0 3.0 12.0 7.0 2v33_0001_A_0001
3.0 5.0 3.0 4.0 4.0 4.0 11.0 10.0 2v33_0001_A_0002
4.0 3.0 3.0 5.0 4.0 3.0 12.0 10.0 2v33_0001_A_0003
6.0 3.0 5.0 2.0 4.0 3.0 10.0 6.0 2v33_0001_A_0004
5.0 5.0 3.0 5.0 2.0 2.0 11.0 10.0 2v33_0001_A_0005
3.0 4.0 2.0 2.0 3.0 4.0 5.0 7.0 1w3e_0001_A_0001
0.0 4.0 5.0 2.0 5.0 2.0 3.0 7.0 1w3e_0001_A_0002
4.0 3.0 3.0 5.0 5.0 5.0 6.0 6.0 1w3e_0001_A_0003
4.0 2.0 5.0 2.0 5.0 4.0 7.0 7.0 1w3e_0001_A_0004
2.0 3.0 5.0 3.0 5.0 4.0 5.0 6.0 1w3e_0001_A_0005
4.0 4.0 4.0 2.0 6.0 2.0 12.0 5.0 3ke2_0001_B_0001
4.0 4.0 4.0 2.0 5.0 3.0 13.0 6.0 3ke2_0001_B_0002
2.0 2.0 0.0 4.0 3.0 3.0 9.0 5.0 3ke2_0001_B_0003
3.0 5.0 3.0 3.0 4.0 2.0 8.0 4.0 3ke2_0001_B_0004
3.0 5.0 2.0 3.0 4.0 3.0 8.0 4.0 3ke2_0001_B_0005
3.0 7.0 1.0 2.0 7.0 3.0 10.0 9.0 1odv_0001_A_0001
1.0 5.0 2.0 3.0 9.0 1.0 8.0 5.0 1odv_0001_A_0002
2.0 10.0 2.0 1.0 3.0 2.0 10.0 4.0 1odv_0001_A_0003
1.0 6.0 5.0 3.0 5.0 2.0 9.0 5.0 1odv_0001_A_0004
0.0 4.0 2.0 1.0 8.0 0.0 9.0 7.0 1odv_0001_A_0005
1.0 3.0 0.0 0.0 2.0 1.0 2.0 3.0 3nwx_0001_B_0001
3.0 1.0 0.0 1.0 2.0 2.0 3.0 2.0 3nwx_0001_B_0002
0.0 1.0 3.0 0.0 3.0 2.0 4.0 7.0 3nwx_0001_B_0003
0.0 3.0 0.0 1.0 2.0 0.0 4.0 4.0 3nwx_0001_B_0004
1.0 1.0 2.0 1.0 2.0 1.0 3.0 1.0 3nwx_0001_B_0005
3.0 2.0 2.0 2.0 6.0 2.0 14.0 8.0 2il4_0001_A_0001
5.0 3.0 2.0 2.0 3.0 3.0 9.0 8.0 2il4_0001_A_0002
2.0 6.0 3.0 5.0 5.0 4.0 7.0 6.0 2il4_0001_A_0003
2.0 2.0 1.0 2.0 3.0 6.0 10.0 10.0 2il4_0001_A_0004
4.0 2.0 6.0 4.0 4.0 2.0 16.0 8.0 2il4_0001_A_0005
1.0 3.0 1.0 3.0 2.0 1.0 2.0 1.0 3zfi_0001_A_0001
4.0 3.0 2.0 3.0 3.0 3.0 3.0 2.0 3zfi_0001_A_0002
4.0 2.0 3.0 2.0 4.0 2.0 3.0 4.0 3zfi_0001_A_0003
3.0 2.0 1.0 2.0 3.0 4.0 4.0 5.0 3zfi_0001_A_0004
2.0 2.0 1.0 1.0 3.0 2.0 6.0 4.0 3zfi_0001_A_0005
3.0 7.0 6.0 1.0 4.0 4.0 5.0 6.0 5klf_0001_A_0001
3.0 4.0 2.0 3.0 6.0 5.0 7.0 10.0 5klf_0001_A_0002
4.0 6.0 3.0 5.0 5.0 5.0 8.0 9.0 5klf_0001_A_0003
4.0 2.0 3.0 2.0 5.0 6.0 7.0 11.0 5klf_0001_A_0004
3.0 3.0 4.0 4.0 7.0 6.0 6.0 13.0 5klf_0001_A_0005
3.0 5.0 1.0 3.0 2.0 1.0 5.0 4.0 2pko_0001_A_0001
1.0 2.0 1.0 3.0 6.0 1.0 7.0 2.0 2pko_0001_A_0002
3.0 2.0 4.0 1.0 4.0 2.0 6.0 2.0 2pko_0001_A_0003
6.0 5.0 4.0 3.0 5.0 5.0 5.0 2.0 2pko_0001_A_0004
2.0 1.0 3.0 3.0 4.0 4.0 10.0 3.0 2pko_0001_A_0005
1.0 3.0 6.0 5.0 2.0 4.0 8.0 2.0 5kuj_0001_A_0001
2.0 4.0 3.0 1.0 6.0 4.0 6.0 7.0 5kuj_0001_A_0002
2.0 4.0 3.0 4.0 4.0 2.0 5.0 2.0 5kuj_0001_A_0003
3.0 4.0 5.0 4.0 5.0 3.0 7.0 5.0 5kuj_0001_A_0004
2.0 5.0 4.0 2.0 5.0 2.0 8.0 8.0 5kuj_0001_A_0005
1.0 3.0 3.0 3.0 3.0 4.0 4.0 3.0 5ydf_0001_A_0001
2.0 5.0 1.0 3.0 2.0 4.0 5.0 4.0 5ydf_0001_A_0002
3.0 4.0 4.0 1.0 2.0 2.0 5.0 2.0 5ydf_0001_A_0003
4.0 3.0 1.0 2.0 3.0 2.0 7.0 0.0 5ydf_0001_A_0004
3.0 2.0 1.0 2.0 1.0 4.0 5.0 2.0 5ydf_0001_A_0005
1.0 5.0 2.0 1.0 4.0 2.0 9.0 7.0 2dyj_0001_A_0001
0.0 7.0 2.0 3.0 2.0 3.0 6.0 5.0 2dyj_0001_A_0002
0.0 8.0 3.0 2.0 3.0 2.0 8.0 9.0 2dyj_0001_A_0003
0.0 4.0 2.0 1.0 4.0 5.0 12.0 6.0 2dyj_0001_A_0004
1.0 4.0 2.0 1.0 6.0 3.0 12.0 3.0 2dyj_0001_A_0005
3.0 4.0 4.0 4.0 4.0 1.0 10.0 4.0 1mn8_0001_A_0001
3.0 5.0 4.0 3.0 7.0 2.0 10.0 3.0 1mn8_0001_A_0002
1.0 3.0 2.0 4.0 5.0 5.0 10.0 5.0 1mn8_0001_A_0003
2.0 5.0 3.0 2.0 4.0 2.0 7.0 6.0 1mn8_0001_A_0004
5.0 4.0 2.0 3.0 1.0 1.0 9.0 3.0 1mn8_0001_A_0005
2.0 5.0 2.0 2.0 5.0 1.0 7.0 5.0 3lkl_0001_A_0001
1.0 2.0 1.0 1.0 3.0 2.0 4.0 5.0 3lkl_0001_A_0002
1.0 2.0 1.0 1.0 5.0 3.0 8.0 5.0 3lkl_0001_A_0003
1.0 3.0 2.0 2.0 5.0 2.0 7.0 4.0 3lkl_0001_A_0004
1.0 3.0 2.0 3.0 4.0 2.0 7.0 5.0 3lkl_0001_A_0005
4.0 4.0 4.0 3.0 6.0 3.0 7.0 8.0 4u3q_0001_A_0001
3.0 3.0 3.0 2.0 4.0 1.0 7.0 8.0 4u3q_0001_A_0002
2.0 5.0 3.0 3.0 4.0 3.0 7.0 5.0 4u3q_0001_A_0003
2.0 8.0 3.0 2.0 3.0 3.0 8.0 6.0 4u3q_0001_A_0004
2.0 3.0 3.0 1.0 3.0 2.0 7.0 8.0 4u3q_0001_A_0005
0.0 0.0 4.0 0.0 3.0 1.0 3.0 6.0 1v98_0001_B_0001
2.0 0.0 2.0 1.0 4.0 5.0 4.0 2.0 1v98_0001_B_0002
0.0 3.0 2.0 1.0 1.0 1.0 4.0 2.0 1v98_0001_B_0003
1.0 4.0 0.0 3.0 3.0 1.0 3.0 5.0 1v98_0001_B_0004
2.0 3.0 3.0 3.0 4.0 1.0 5.0 2.0 1v98_0001_B_0005
0.0 5.0 0.0 1.0 1.0 0.0 10.0 3.0 4jeg_0001_B_0001
0.0 1.0 1.0 0.0 8.0 0.0 10.0 3.0 4jeg_0001_B_0002
0.0 1.0 1.0 0.0 3.0 0.0 11.0 3.0 4jeg_0001_B_0003
1.0 2.0 1.0 0.0 2.0 2.0 9.0 1.0 4jeg_0001_B_0004
1.0 2.0 1.0 0.0 4.0 2.0 10.0 4.0 4jeg_0001_B_0005
2.0 6.0 4.0 3.0 3.0 5.0 6.0 10.0 4jgu_0001_A_0001
2.0 1.0 1.0 3.0 5.0 3.0 9.0 7.0 4jgu_0001_A_0002
3.0 4.0 6.0 1.0 1.0 3.0 5.0 9.0 4jgu_0001_A_0003
3.0 4.0 2.0 1.0 2.0 3.0 8.0 9.0 4jgu_0001_A_0004
3.0 3.0 2.0 5.0 6.0 3.0 7.0 6.0 4jgu_0001_A_0005
3.0 3.0 3.0 5.0 6.0 5.0 5.0 3.0 2qrr_0001_A_0001
6.0 6.0 4.0 1.0 4.0 5.0 7.0 4.0 2qrr_0001_A_0002
4.0 5.0 2.0 4.0 6.0 3.0 7.0 4.0 2qrr_0001_A_0003
6.0 4.0 3.0 5.0 1.0 4.0 5.0 2.0 2qrr_0001_A_0004
5.0 4.0 4.0 2.0 8.0 3.0 4.0 3.0 2qrr_0001_A_0005
1.0 2.0 3.0 2.0 5.0 4.0 3.0 10.0 2a66_0001_A_0001
4.0 2.0 1.0 2.0 3.0 2.0 5.0 4.0 2a66_0001_A_0002
2.0 2.0 4.0 2.0 2.0 2.0 6.0 6.0 2a66_0001_A_0003
1.0 3.0 2.0 2.0 2.0 2.0 5.0 4.0 2a66_0001_A_0004
3.0 4.0 2.0 2.0 3.0 2.0 3.0 7.0 2a66_0001_A_0005
0.0 0.0 5.0 3.0 2.0 3.0 10.0 10.0 3qby_0001_A_0001
2.0 2.0 1.0 0.0 1.0 2.0 7.0 7.0 3qby_0001_A_0002
0.0 2.0 0.0 2.0 3.0 4.0 9.0 9.0 3qby_0001_A_0003
1.0 1.0 3.0 3.0 2.0 2.0 7.0 8.0 3qby_0001_A_0004
2.0 2.0 4.0 4.0 5.0 6.0 9.0 9.0 3qby_0001_A_0005
3.0 3.0 5.0 4.0 3.0 2.0 13.0 5.0 3guf_0001_A_0001
1.0 3.0 4.0 4.0 4.0 5.0 10.0 7.0 3guf_0001_A_0002
4.0 5.0 6.0 3.0 4.0 1.0 10.0 5.0 3guf_0001_A_0003
3.0 5.0 3.0 2.0 5.0 1.0 9.0 3.0 3guf_0001_A_0004
2.0 2.0 2.0 2.0 3.0 3.0 10.0 6.0 3guf_0001_A_0005
2.0 1.0 3.0 1.0 3.0 3.0 4.0 0.0 4kv2_0001_A_0001
2.0 2.0 0.0 0.0 5.0 2.0 7.0 0.0 4kv2_0001_A_0002
1.0 4.0 1.0 1.0 5.0 2.0 4.0 2.0 4kv2_0001_A_0003
2.0 3.0 1.0 1.0 2.0 3.0 9.0 1.0 4kv2_0001_A_0004
2.0 5.0 2.0 1.0 4.0 2.0 4.0 2.0 4kv2_0001_A_0005
6.0 3.0 5.0 4.0 7.0 2.0 7.0 6.0 3t04_0001_A_0001
5.0 8.0 6.0 4.0 7.0 4.0 5.0 7.0 3t04_0001_A_0002
6.0 4.0 5.0 6.0 5.0 7.0 7.0 9.0 3t04_0001_A_0003
6.0 4.0 7.0 6.0 8.0 8.0 5.0 9.0 3t04_0001_A_0004
5.0 3.0 4.0 8.0 9.0 6.0 5.0 9.0 3t04_0001_A_0005
4.0 3.0 3.0 4.0 5.0 4.0 7.0 7.0 4amh_0001_B_0001
4.0 8.0 4.0 3.0 7.0 2.0 5.0 8.0 4amh_0001_B_0002
3.0 7.0 2.0 4.0 8.0 2.0 8.0 4.0 4amh_0001_B_0003
3.0 4.0 2.0 4.0 7.0 3.0 11.0 7.0 4amh_0001_B_0004
3.0 4.0 5.0 3.0 4.0 3.0 9.0 5.0 4amh_0001_B_0005
3.0 3.0 2.0 4.0 1.0 1.0 7.0 1.0 2oqk_0001_A_0001
5.0 4.0 2.0 2.0 6.0 3.0 4.0 4.0 2oqk_0001_A_0002
1.0 6.0 2.0 3.0 4.0 1.0 4.0 5.0 2oqk_0001_A_0003
1.0 5.0 1.0 4.0 7.0 2.0 5.0 2.0 2oqk_0001_A_0004
2.0 5.0 2.0 4.0 1.0 3.0 10.0 1.0 2oqk_0001_A_0005
1.0 1.0 2.0 0.0 4.0 1.0 7.0 5.0 1ts9_0001_A_0001
1.0 0.0 1.0 1.0 3.0 1.0 6.0 6.0 1ts9_0001_A_0002
0.0 3.0 1.0 1.0 3.0 2.0 6.0 6.0 1ts9_0001_A_0003
2.0 4.0 0.0 3.0 4.0 1.0 7.0 4.0 1ts9_0001_A_0004
1.0 1.0 2.0 1.0 2.0 3.0 6.0 7.0 1ts9_0001_A_0005
1.0 4.0 1.0 0.0 2.0 2.0 1.0 5.0 5dcm_0001_B_0001
4.0 4.0 1.0 2.0 5.0 5.0 4.0 6.0 5dcm_0001_B_0002
2.0 5.0 0.0 2.0 2.0 5.0 4.0 4.0 5dcm_0001_B_0003
3.0 3.0 1.0 3.0 4.0 1.0 3.0 4.0 5dcm_0001_B_0004
0.0 6.0 5.0 3.0 4.0 2.0 4.0 5.0 5dcm_0001_B_0005
2.0 2.0 3.0 3.0 4.0 2.0 3.0 6.0 3q7t_0001_B_0001
5.0 5.0 3.0 2.0 3.0 2.0 5.0 3.0 3q7t_0001_B_0002
3.0 4.0 3.0 2.0 5.0 2.0 4.0 3.0 3q7t_0001_B_0003
4.0 3.0 3.0 2.0 4.0 2.0 4.0 2.0 3q7t_0001_B_0004
1.0 5.0 2.0 2.0 3.0 4.0 8.0 3.0 3q7t_0001_B_0005
1.0 3.0 2.0 3.0 2.0 2.0 5.0 5.0 3jto_0001_A_0001
3.0 2.0 2.0 3.0 3.0 3.0 5.0 5.0 3jto_0001_A_0002
1.0 5.0 2.0 4.0 5.0 2.0 6.0 6.0 3jto_0001_A_0003
3.0 2.0 3.0 2.0 1.0 3.0 5.0 4.0 3jto_0001_A_0004
6.0 2.0 2.0 1.0 5.0 6.0 6.0 5.0 3jto_0001_A_0005
3.0 3.0 3.0 5.0 2.0 7.0 11.0 2.0 2cwy_0001_A_0001
4.0 6.0 4.0 1.0 4.0 2.0 6.0 3.0 2cwy_0001_A_0002
2.0 3.0 2.0 4.0 6.0 5.0 3.0 3.0 2cwy_0001_A_0003
1.0 4.0 2.0 5.0 2.0 5.0 3.0 4.0 2cwy_0001_A_0004
1.0 1.0 5.0 3.0 4.0 5.0 6.0 4.0 2cwy_0001_A_0005
4.0 5.0 3.0 4.0 8.0 3.0 11.0 7.0 4g4k_0001_A_0001
2.0 4.0 5.0 1.0 5.0 4.0 13.0 8.0 4g4k_0001_A_0002
4.0 4.0 5.0 1.0 7.0 2.0 12.0 10.0 4g4k_0001_A_0003
3.0 5.0 2.0 0.0 4.0 2.0 14.0 8.0 4g4k_0001_A_0004
0.0 7.0 7.0 4.0 5.0 3.0 12.0 10.0 4g4k_0001_A_0005
1.0 7.0 4.0 2.0 6.0 2.0 7.0 6.0 1u9p_0001_A_0001
0.0 6.0 3.0 4.0 5.0 2.0 6.0 3.0 1u9p_0001_A_0002
0.0 6.0 4.0 3.0 4.0 6.0 4.0 6.0 1u9p_0001_A_0003
1.0 7.0 3.0 2.0 5.0 3.0 8.0 6.0 1u9p_0001_A_0004
2.0 2.0 3.0 1.0 5.0 3.0 8.0 6.0 1u9p_0001_A_0005
2.0 3.0 3.0 2.0 1.0 2.0 5.0 6.0 2v1y_0001_A_0001
4.0 4.0 2.0 2.0 3.0 3.0 6.0 5.0 2v1y_0001_A_0002
2.0 5.0 3.0 0.0 5.0 3.0 4.0 7.0 2v1y_0001_A_0003
0.0 4.0 4.0 1.0 2.0 1.0 6.0 7.0 2v1y_0001_A_0004
2.0 3.0 5.0 1.0 5.0 3.0 7.0 5.0 2v1y_0001_A_0005
3.0 1.0 0.0 2.0 1.0 0.0 8.0 5.0 4ebg_0001_A_0001
1.0 1.0 1.0 0.0 1.0 1.0 7.0 4.0 4ebg_0001_A_0002
2.0 4.0 2.0 1.0 1.0 1.0 4.0 3.0 4ebg_0001_A_0003
2.0 3.0 1.0 0.0 1.0 1.0 4.0 4.0 4ebg_0001_A_0004
1.0 0.0 0.0 1.0 2.0 2.0 6.0 8.0 4ebg_0001_A_0005
5.0 7.0 7.0 2.0 7.0 4.0 13.0 7.0 1cy5_0001_A_0001
4.0 4.0 2.0 6.0 5.0 5.0 7.0 8.0 1cy5_0001_A_0002
4.0 3.0 8.0 4.0 8.0 4.0 9.0 6.0 1cy5_0001_A_0003
5.0 6.0 3.0 4.0 7.0 6.0 10.0 5.0 1cy5_0001_A_0004
3.0 7.0 4.0 6.0 6.0 5.0 9.0 11.0 1cy5_0001_A_0005
2.0 2.0 3.0 2.0 3.0 2.0 8.0 8.0 5jmb_0001_A_0001
2.0 3.0 3.0 1.0 4.0 5.0 6.0 6.0 5jmb_0001_A_0002
2.0 3.0 3.0 1.0 2.0 3.0 8.0 7.0 5jmb_0001_A_0003
2.0 2.0 3.0 2.0 3.0 2.0 8.0 4.0 5jmb_0001_A_0004
2.0 3.0 2.0 2.0 3.0 2.0 8.0 7.0 5jmb_0001_A_0005
0.0 3.0 1.0 1.0 1.0 2.0 5.0 3.0 4yy2_0001_A_0001
0.0 2.0 1.0 1.0 2.0 1.0 6.0 4.0 4yy2_0001_A_0002
1.0 1.0 1.0 1.0 1.0 3.0 1.0 3.0 4yy2_0001_A_0003
0.0 4.0 1.0 1.0 2.0 1.0 5.0 4.0 4yy2_0001_A_0004
0.0 1.0 2.0 0.0 1.0 3.0 1.0 4.0 4yy2_0001_A_0005
0.0 6.0 1.0 0.0 1.0 2.0 1.0 2.0 5ypp_0001_B_0001
0.0 0.0 3.0 0.0 0.0 0.0 3.0 4.0 5ypp_0001_B_0002
0.0 2.0 1.0 0.0 1.0 3.0 2.0 0.0 5ypp_0001_B_0003
1.0 5.0 0.0 1.0 1.0 4.0 1.0 0.0 5ypp_0001_B_0004
1.0 3.0 0.0 1.0 2.0 0.0 2.0 1.0 5ypp_0001_B_0005
3.0 4.0 3.0 1.0 6.0 3.0 3.0 3.0 4i6s_0001_B_0001
1.0 3.0 2.0 2.0 2.0 1.0 4.0 4.0 4i6s_0001_B_0002
3.0 6.0 1.0 3.0 6.0 2.0 8.0 3.0 4i6s_0001_B_0003
3.0 1.0 2.0 2.0 7.0 2.0 3.0 3.0 4i6s_0001_B_0004
1.0 3.0 2.0 3.0 5.0 2.0 4.0 2.0 4i6s_0001_B_0005
1.0 2.0 1.0 1.0 3.0 1.0 6.0 2.0 2ebb_0001_A_0001
1.0 1.0 2.0 1.0 1.0 1.0 7.0 3.0 2ebb_0001_A_0002
0.0 3.0 1.0 1.0 1.0 0.0 7.0 3.0 2ebb_0001_A_0003
1.0 3.0 0.0 1.0 5.0 1.0 11.0 2.0 2ebb_0001_A_0004
1.0 1.0 2.0 1.0 1.0 0.0 10.0 4.0 2ebb_0001_A_0005
6.0 4.0 3.0 3.0 7.0 5.0 8.0 11.0 4mmg_0001_A_0001
5.0 4.0 3.0 3.0 7.0 4.0 10.0 10.0 4mmg_0001_A_0002
3.0 3.0 6.0 2.0 7.0 3.0 6.0 13.0 4mmg_0001_A_0003
2.0 4.0 7.0 6.0 3.0 4.0 9.0 10.0 4mmg_0001_A_0004
3.0 5.0 4.0 3.0 7.0 1.0 4.0 10.0 4mmg_0001_A_0005
2.0 0.0 2.0 3.0 2.0 1.0 3.0 1.0 5elu_0001_A_0001
3.0 2.0 2.0 2.0 3.0 0.0 8.0 5.0 5elu_0001_A_0002
2.0 2.0 3.0 2.0 3.0 1.0 4.0 1.0 5elu_0001_A_0003
3.0 1.0 2.0 2.0 5.0 0.0 4.0 4.0 5elu_0001_A_0004
3.0 2.0 2.0 4.0 0.0 2.0 3.0 1.0 5elu_0001_A_0005
1.0 4.0 1.0 0.0 2.0 1.0 6.0 3.0 1x1w_0001_B_0001
0.0 2.0 0.0 1.0 3.0 1.0 4.0 2.0 1x1w_0001_B_0002
0.0 3.0 2.0 0.0 0.0 1.0 2.0 4.0 1x1w_0001_B_0003
1.0 1.0 0.0 1.0 3.0 2.0 5.0 5.0 1x1w_0001_B_0004
0.0 3.0 1.0 1.0 4.0 1.0 4.0 1.0 1x1w_0001_B_0005
1.0 5.0 2.0 4.0 1.0 2.0 7.0 3.0 4i68_0001_A_0001
2.0 5.0 2.0 3.0 2.0 2.0 1.0 2.0 4i68_0001_A_0002
1.0 3.0 2.0 4.0 3.0 7.0 2.0 2.0 4i68_0001_A_0003
3.0 5.0 2.0 4.0 3.0 1.0 3.0 2.0 4i68_0001_A_0004
0.0 1.0 0.0 2.0 2.0 6.0 3.0 2.0 4i68_0001_A_0005
1.0 1.0 1.0 0.0 1.0 0.0 2.0 1.0 2qai_0001_B_0001
1.0 2.0 2.0 1.0 2.0 0.0 3.0 2.0 2qai_0001_B_0002
0.0 2.0 1.0 0.0 2.0 0.0 3.0 0.0 2qai_0001_B_0003
2.0 4.0 1.0 0.0 2.0 1.0 3.0 2.0 2qai_0001_B_0004
1.0 0.0 1.0 1.0 1.0 2.0 2.0 0.0 2qai_0001_B_0005
7.0 8.0 3.0 4.0 6.0 5.0 11.0 11.0 4avr_0001_B_0001
2.0 5.0 5.0 6.0 9.0 2.0 10.0 10.0 4avr_0001_B_0002
5.0 7.0 7.0 5.0 8.0 6.0 11.0 7.0 4avr_0001_B_0003
4.0 8.0 6.0 5.0 6.0 5.0 9.0 8.0 4avr_0001_B_0004
4.0 9.0 7.0 5.0 7.0 5.0 13.0 10.0 4avr_0001_B_0005
2.0 3.0 1.0 2.0 3.0 4.0 9.0 7.0 3fn1_0001_A_0001
2.0 3.0 2.0 4.0 3.0 2.0 6.0 7.0 3fn1_0001_A_0002
2.0 4.0 2.0 2.0 4.0 2.0 7.0 5.0 3fn1_0001_A_0003
2.0 5.0 2.0 4.0 4.0 3.0 9.0 4.0 3fn1_0001_A_0004
2.0 3.0 2.0 1.0 3.0 2.0 10.0 7.0 3fn1_0001_A_0005
3.0 3.0 1.0 3.0 0.0 3.0 4.0 6.0 5tvi_0001_A_0001
3.0 1.0 6.0 3.0 4.0 5.0 8.0 9.0 5tvi_0001_A_0002
4.0 3.0 3.0 3.0 0.0 6.0 6.0 3.0 5tvi_0001_A_0003
4.0 4.0 6.0 5.0 5.0 5.0 5.0 6.0 5tvi_0001_A_0004
4.0 7.0 5.0 4.0 8.0 6.0 7.0 5.0 5tvi_0001_A_0005
4.0 3.0 3.0 3.0 5.0 4.0 4.0 9.0 5knh_0001_B_0001
2.0 4.0 3.0 2.0 4.0 2.0 6.0 3.0 5knh_0001_B_0002
2.0 2.0 3.0 3.0 5.0 3.0 3.0 5.0 5knh_0001_B_0003
2.0 4.0 4.0 1.0 4.0 5.0 8.0 5.0 5knh_0001_B_0004
3.0 5.0 7.0 3.0 7.0 5.0 6.0 9.0 5knh_0001_B_0005
3.0 3.0 1.0 5.0 2.0 3.0 3.0 4.0 6g6s_0001_A_0001
2.0 1.0 2.0 3.0 1.0 5.0 3.0 6.0 6g6s_0001_A_0002
1.0 3.0 0.0 1.0 6.0 1.0 5.0 5.0 6g6s_0001_A_0003
2.0 4.0 3.0 2.0 4.0 3.0 7.0 5.0 6g6s_0001_A_0004
4.0 4.0 3.0 6.0 2.0 5.0 4.0 6.0 6g6s_0001_A_0005
1.0 0.0 1.0 1.0 1.0 0.0 7.0 4.0 3mqi_0001_B_0001
1.0 2.0 1.0 0.0 3.0 2.0 4.0 4.0 3mqi_0001_B_0002
1.0 3.0 1.0 0.0 3.0 0.0 4.0 4.0 3mqi_0001_B_0003
1.0 1.0 1.0 1.0 2.0 0.0 5.0 4.0 3mqi_0001_B_0004
3.0 1.0 1.0 0.0 0.0 1.0 3.0 4.0 3mqi_0001_B_0005
0.0 0.0 3.0 1.0 1.0 1.0 8.0 1.0 3kav_0001_B_0001
0.0 3.0 1.0 1.0 4.0 1.0 8.0 6.0 3kav_0001_B_0002
1.0 0.0 1.0 0.0 2.0 2.0 11.0 6.0 3kav_0001_B_0003
0.0 2.0 2.0 0.0 3.0 2.0 11.0 1.0 3kav_0001_B_0004
0.0 6.0 2.0 1.0 2.0 2.0 7.0 2.0 3kav_0001_B_0005
1.0 1.0 0.0 0.0 3.0 0.0 9.0 2.0 3uv0_0001_A_0001
0.0 3.0 0.0 2.0 3.0 3.0 7.0 6.0 3uv0_0001_A_0002
4.0 1.0 1.0 2.0 2.0 0.0 5.0 2.0 3uv0_0001_A_0003
1.0 4.0 2.0 2.0 5.0 0.0 6.0 2.0 3uv0_0001_A_0004
1.0 2.0 0.0 1.0 3.0 0.0 7.0 6.0 3uv0_0001_A_0005
2.0 5.0 3.0 2.0 4.0 5.0 4.0 5.0 4xqm_0001_A_0001
3.0 3.0 4.0 3.0 4.0 4.0 5.0 4.0 4xqm_0001_A_0002
2.0 3.0 1.0 3.0 4.0 2.0 10.0 6.0 4xqm_0001_A_0003
4.0 3.0 2.0 2.0 4.0 2.0 4.0 6.0 4xqm_0001_A_0004
2.0 2.0 3.0 4.0 3.0 1.0 8.0 4.0 4xqm_0001_A_0005
2.0 2.0 3.0 0.0 2.0 6.0 4.0 1.0 2j9u_0001_A_0001
5.0 0.0 5.0 0.0 1.0 1.0 2.0 4.0 2j9u_0001_A_0002
0.0 1.0 1.0 2.0 1.0 2.0 1.0 2.0 2j9u_0001_A_0003
2.0 2.0 1.0 2.0 1.0 1.0 1.0 5.0 2j9u_0001_A_0004
1.0 2.0 1.0 2.0 3.0 4.0 1.0 0.0 2j9u_0001_A_0005
5.0 7.0 4.0 4.0 6.0 3.0 8.0 8.0 2ptv_0001_A_0001
2.0 4.0 1.0 3.0 6.0 2.0 9.0 4.0 2ptv_0001_A_0002
0.0 4.0 5.0 1.0 6.0 5.0 3.0 8.0 2ptv_0001_A_0003
1.0 7.0 3.0 4.0 4.0 6.0 6.0 11.0 2ptv_0001_A_0004
1.0 4.0 2.0 5.0 4.0 4.0 11.0 8.0 2ptv_0001_A_0005
6.0 3.0 4.0 5.0 3.0 4.0 14.0 5.0 3hrl_0001_A_0001
5.0 2.0 4.0 3.0 5.0 5.0 8.0 2.0 3hrl_0001_A_0002
5.0 2.0 2.0 2.0 3.0 3.0 14.0 6.0 3hrl_0001_A_0003
5.0 3.0 8.0 2.0 5.0 3.0 8.0 12.0 3hrl_0001_A_0004
4.0 1.0 1.0 5.0 8.0 4.0 6.0 8.0 3hrl_0001_A_0005
2.0 2.0 1.0 2.0 3.0 3.0 8.0 5.0 1xe1_0001_A_0001
2.0 4.0 2.0 3.0 1.0 4.0 11.0 4.0 1xe1_0001_A_0002
1.0 5.0 2.0 2.0 4.0 4.0 12.0 8.0 1xe1_0001_A_0003
2.0 4.0 2.0 2.0 3.0 3.0 5.0 5.0 1xe1_0001_A_0004
1.0 5.0 4.0 0.0 7.0 2.0 11.0 5.0 1xe1_0001_A_0005
1.0 4.0 4.0 3.0 3.0 4.0 6.0 5.0 4dp4_0001_A_0001
1.0 5.0 2.0 1.0 3.0 4.0 9.0 3.0 4dp4_0001_A_0002
4.0 5.0 7.0 2.0 6.0 4.0 7.0 3.0 4dp4_0001_A_0003
4.0 4.0 1.0 1.0 4.0 3.0 7.0 2.0 4dp4_0001_A_0004
2.0 4.0 5.0 3.0 3.0 3.0 5.0 4.0 4dp4_0001_A_0005
0.0 1.0 1.0 2.0 2.0 2.0 4.0 4.0 4es1_0001_A_0001
0.0 2.0 2.0 0.0 3.0 1.0 5.0 6.0 4es1_0001_A_0002
1.0 4.0 1.0 1.0 1.0 1.0 5.0 3.0 4es1_0001_A_0003
0.0 0.0 1.0 1.0 0.0 1.0 5.0 5.0 4es1_0001_A_0004
1.0 0.0 0.0 2.0 1.0 1.0 5.0 5.0 4es1_0001_A_0005
2.0 3.0 2.0 3.0 3.0 2.0 11.0 6.0 3hix_0001_A_0001
2.0 4.0 3.0 2.0 1.0 1.0 9.0 9.0 3hix_0001_A_0002
3.0 2.0 2.0 4.0 4.0 1.0 8.0 8.0 3hix_0001_A_0003
0.0 2.0 2.0 1.0 2.0 1.0 10.0 8.0 3hix_0001_A_0004
2.0 1.0 1.0 0.0 2.0 2.0 10.0 7.0 3hix_0001_A_0005
2.0 0.0 2.0 4.0 4.0 6.0 9.0 8.0 3fpn_0001_B_0001
6.0 1.0 4.0 4.0 5.0 4.0 6.0 7.0 3fpn_0001_B_0002
4.0 5.0 3.0 4.0 2.0 2.0 9.0 6.0 3fpn_0001_B_0003
2.0 4.0 6.0 3.0 8.0 2.0 8.0 7.0 3fpn_0001_B_0004
5.0 1.0 4.0 2.0 4.0 2.0 9.0 9.0 3fpn_0001_B_0005
0.0 3.0 2.0 1.0 1.0 2.0 7.0 4.0 1mb1_0001_A_0001
3.0 3.0 4.0 1.0 2.0 0.0 7.0 1.0 1mb1_0001_A_0002
2.0 4.0 1.0 2.0 1.0 2.0 7.0 1.0 1mb1_0001_A_0003
1.0 1.0 1.0 1.0 3.0 2.0 8.0 4.0 1mb1_0001_A_0004
1.0 3.0 2.0 1.0 1.0 1.0 7.0 3.0 1mb1_0001_A_0005
0.0 0.0 2.0 1.0 1.0 4.0 9.0 4.0 3k0x_0001_A_0001
2.0 0.0 5.0 3.0 1.0 0.0 10.0 0.0 3k0x_0001_A_0002
1.0 2.0 2.0 3.0 1.0 2.0 5.0 3.0 3k0x_0001_A_0003
3.0 1.0 3.0 1.0 1.0 3.0 9.0 5.0 3k0x_0001_A_0004
2.0 3.0 1.0 0.0 5.0 2.0 10.0 2.0 3k0x_0001_A_0005
1.0 4.0 1.0 1.0 1.0 1.0 6.0 4.0 2pr0_0001_A_0001
1.0 0.0 3.0 1.0 1.0 2.0 6.0 2.0 2pr0_0001_A_0002
1.0 2.0 2.0 1.0 3.0 2.0 6.0 3.0 2pr0_0001_A_0003
1.0 3.0 3.0 2.0 4.0 2.0 4.0 3.0 2pr0_0001_A_0004
1.0 1.0 3.0 2.0 5.0 2.0 3.0 3.0 2pr0_0001_A_0005
2.0 5.0 3.0 3.0 5.0 5.0 10.0 5.0 5u0j_0001_B_0001
2.0 4.0 5.0 2.0 5.0 2.0 5.0 5.0 5u0j_0001_B_0002
2.0 5.0 3.0 3.0 5.0 2.0 10.0 6.0 5u0j_0001_B_0003
3.0 4.0 1.0 1.0 8.0 1.0 13.0 6.0 5u0j_0001_B_0004
2.0 4.0 1.0 2.0 8.0 4.0 6.0 9.0 5u0j_0001_B_0005
2.0 3.0 5.0 6.0 4.0 7.0 10.0 7.0 1nqj_0001_A_0001
2.0 4.0 4.0 0.0 6.0 3.0 9.0 6.0 1nqj_0001_A_0002
3.0 2.0 1.0 4.0 3.0 5.0 7.0 7.0 1nqj_0001_A_0003
1.0 1.0 6.0 1.0 2.0 4.0 9.0 7.0 1nqj_0001_A_0004
4.0 4.0 5.0 3.0 6.0 6.0 8.0 7.0 1nqj_0001_A_0005
1.0 2.0 0.0 1.0 2.0 2.0 1.0 2.0 1lxn_0001_A_0001
1.0 1.0 0.0 1.0 2.0 2.0 4.0 2.0 1lxn_0001_A_0002
0.0 1.0 0.0 1.0 4.0 0.0 1.0 1.0 1lxn_0001_A_0003
1.0 1.0 1.0 1.0 4.0 1.0 2.0 3.0 1lxn_0001_A_0004
0.0 1.0 1.0 1.0 0.0 0.0 4.0 3.0 1lxn_0001_A_0005
0.0 4.0 2.0 0.0 2.0 0.0 1.0 3.0 3dsg_0001_A_0001
2.0 2.0 2.0 1.0 1.0 0.0 2.0 3.0 3dsg_0001_A_0002
1.0 1.0 1.0 2.0 3.0 2.0 6.0 3.0 3dsg_0001_A_0003
1.0 3.0 1.0 1.0 4.0 1.0 2.0 3.0 3dsg_0001_A_0004
1.0 3.0 0.0 0.0 3.0 1.0 5.0 2.0 3dsg_0001_A_0005
5.0 6.0 3.0 3.0 3.0 2.0 8.0 5.0 1c5e_0001_B_0001
0.0 5.0 3.0 1.0 2.0 3.0 10.0 8.0 1c5e_0001_B_0002
3.0 5.0 1.0 2.0 4.0 2.0 5.0 11.0 1c5e_0001_B_0003
4.0 4.0 1.0 5.0 0.0 1.0 14.0 5.0 1c5e_0001_B_0004
5.0 6.0 2.0 4.0 4.0 6.0 11.0 8.0 1c5e_0001_B_0005
2.0 4.0 1.0 3.0 4.0 1.0 5.0 4.0 3jrz_0001_B_0001
5.0 3.0 4.0 2.0 1.0 3.0 4.0 2.0 3jrz_0001_B_0002
4.0 3.0 1.0 2.0 4.0 0.0 3.0 5.0 3jrz_0001_B_0003
4.0 4.0 3.0 1.0 2.0 2.0 3.0 2.0 3jrz_0001_B_0004
4.0 1.0 4.0 3.0 2.0 1.0 7.0 6.0 3jrz_0001_B_0005
3.0 5.0 1.0 2.0 6.0 5.0 8.0 5.0 3ipj_0001_A_0001
2.0 4.0 1.0 2.0 7.0 2.0 5.0 7.0 3ipj_0001_A_0002
2.0 2.0 2.0 3.0 4.0 1.0 5.0 4.0 3ipj_0001_A_0003
2.0 3.0 1.0 2.0 2.0 1.0 10.0 4.0 3ipj_0001_A_0004
1.0 8.0 2.0 1.0 5.0 1.0 9.0 9.0 3ipj_0001_A_0005
4.0 1.0 2.0 1.0 2.0 2.0 5.0 3.0 4drh_0001_B_0001
3.0 2.0 3.0 2.0 2.0 1.0 8.0 1.0 4drh_0001_B_0002
3.0 2.0 2.0 1.0 1.0 2.0 8.0 6.0 4drh_0001_B_0003
1.0 1.0 2.0 4.0 3.0 1.0 4.0 6.0 4drh_0001_B_0004
1.0 5.0 4.0 2.0 5.0 1.0 4.0 3.0 4drh_0001_B_0005
1.0 4.0 1.0 2.0 2.0 1.0 5.0 3.0 3g73_0001_A_0001
1.0 4.0 4.0 1.0 5.0 1.0 3.0 4.0 3g73_0001_A_0002
0.0 2.0 1.0 1.0 2.0 1.0 5.0 2.0 3g73_0001_A_0003
2.0 2.0 2.0 1.0 1.0 2.0 3.0 5.0 3g73_0001_A_0004
1.0 7.0 0.0 0.0 3.0 2.0 4.0 6.0 3g73_0001_A_0005
1.0 3.0 1.0 4.0 4.0 5.0 8.0 7.0 5hdn_0001_B_0001
3.0 4.0 4.0 4.0 3.0 2.0 9.0 7.0 5hdn_0001_B_0002
3.0 2.0 2.0 2.0 6.0 3.0 10.0 8.0 5hdn_0001_B_0003
3.0 4.0 2.0 1.0 5.0 1.0 6.0 8.0 5hdn_0001_B_0004
4.0 5.0 2.0 1.0 3.0 2.0 7.0 12.0 5hdn_0001_B_0005
4.0 3.0 4.0 2.0 2.0 2.0 6.0 2.0 3pqk_0001_A_0001
3.0 4.0 3.0 2.0 2.0 2.0 3.0 3.0 3pqk_0001_A_0002
2.0 3.0 3.0 4.0 1.0 3.0 1.0 7.0 3pqk_0001_A_0003
2.0 2.0 2.0 2.0 4.0 2.0 3.0 4.0 3pqk_0001_A_0004
3.0 2.0 3.0 1.0 2.0 2.0 8.0 2.0 3pqk_0001_A_0005
3.0 2.0 4.0 3.0 5.0 2.0 10.0 11.0 2v76_0001_A_0001
2.0 6.0 4.0 5.0 5.0 3.0 15.0 13.0 2v76_0001_A_0002
1.0 7.0 3.0 3.0 5.0 4.0 13.0 10.0 2v76_0001_A_0003
1.0 4.0 4.0 3.0 6.0 3.0 14.0 11.0 2v76_0001_A_0004
4.0 3.0 6.0 2.0 4.0 3.0 23.0 11.0 2v76_0001_A_0005
1.0 2.0 0.0 0.0 4.0 1.0 5.0 6.0 2c3w_0001_A_0001
0.0 1.0 0.0 2.0 0.0 1.0 5.0 6.0 2c3w_0001_A_0002
0.0 1.0 1.0 0.0 4.0 3.0 5.0 3.0 2c3w_0001_A_0003
1.0 2.0 5.0 1.0 2.0 0.0 5.0 5.0 2c3w_0001_A_0004
0.0 3.0 1.0 0.0 3.0 3.0 4.0 3.0 2c3w_0001_A_0005
0.0 3.0 1.0 0.0 2.0 0.0 6.0 2.0 5fwz_0001_B_0001
0.0 1.0 1.0 0.0 3.0 1.0 5.0 4.0 5fwz_0001_B_0002
0.0 5.0 1.0 0.0 3.0 1.0 3.0 0.0 5fwz_0001_B_0003
1.0 1.0 1.0 1.0 3.0 1.0 3.0 2.0 5fwz_0001_B_0004
1.0 3.0 1.0 2.0 3.0 0.0 5.0 3.0 5fwz_0001_B_0005
2.0 2.0 2.0 2.0 9.0 2.0 14.0 8.0 4ojg_0001_A_0001
4.0 2.0 1.0 2.0 7.0 4.0 15.0 11.0 4ojg_0001_A_0002
3.0 5.0 1.0 1.0 7.0 3.0 15.0 9.0 4ojg_0001_A_0003
2.0 2.0 6.0 1.0 6.0 4.0 12.0 10.0 4ojg_0001_A_0004
4.0 5.0 4.0 2.0 6.0 2.0 15.0 11.0 4ojg_0001_A_0005
2.0 4.0 5.0 2.0 5.0 2.0 5.0 7.0 3h7h_0001_B_0001
1.0 3.0 2.0 2.0 6.0 4.0 6.0 4.0 3h7h_0001_B_0002
3.0 3.0 0.0 2.0 5.0 5.0 5.0 6.0 3h7h_0001_B_0003
3.0 3.0 1.0 4.0 6.0 3.0 5.0 6.0 3h7h_0001_B_0004
3.0 3.0 3.0 5.0 4.0 2.0 6.0 6.0 3h7h_0001_B_0005
1.0 3.0 3.0 2.0 2.0 2.0 5.0 4.0 3klw_0001_B_0001
1.0 5.0 2.0 1.0 3.0 2.0 6.0 4.0 3klw_0001_B_0002
1.0 4.0 1.0 2.0 3.0 2.0 2.0 3.0 3klw_0001_B_0003
2.0 3.0 1.0 3.0 2.0 1.0 2.0 4.0 3klw_0001_B_0004
2.0 3.0 1.0 2.0 4.0 1.0 3.0 3.0 3klw_0001_B_0005
0.0 0.0 0.0 0.0 1.0 0.0 2.0 0.0 3t9z_0001_B_0001
0.0 1.0 2.0 0.0 1.0 1.0 2.0 1.0 3t9z_0001_B_0002
0.0 0.0 2.0 1.0 2.0 1.0 3.0 0.0 3t9z_0001_B_0003
0.0 3.0 1.0 0.0 2.0 1.0 3.0 0.0 3t9z_0001_B_0004
1.0 3.0 1.0 1.0 2.0 2.0 2.0 0.0 3t9z_0001_B_0005
5.0 6.0 3.0 3.0 5.0 2.0 12.0 5.0 3pd7_0001_A_0001
5.0 6.0 3.0 2.0 2.0 2.0 6.0 4.0 3pd7_0001_A_0002
3.0 7.0 2.0 4.0 4.0 3.0 5.0 4.0 3pd7_0001_A_0003
3.0 3.0 2.0 2.0 5.0 4.0 8.0 2.0 3pd7_0001_A_0004
5.0 4.0 2.0 4.0 5.0 5.0 13.0 5.0 3pd7_0001_A_0005
2.0 3.0 1.0 1.0 4.0 2.0 9.0 7.0 5dom_0001_A_0001
2.0 3.0 2.0 3.0 5.0 1.0 7.0 7.0 5dom_0001_A_0002
1.0 4.0 1.0 1.0 3.0 1.0 7.0 5.0 5dom_0001_A_0003
2.0 6.0 1.0 1.0 3.0 4.0 7.0 8.0 5dom_0001_A_0004
1.0 5.0 4.0 3.0 2.0 2.0 7.0 7.0 5dom_0001_A_0005
0.0 1.0 8.0 1.0 1.0 3.0 10.0 6.0 5b8d_0001_A_0001
1.0 5.0 1.0 1.0 4.0 2.0 9.0 6.0 5b8d_0001_A_0002
1.0 6.0 2.0 2.0 3.0 2.0 10.0 4.0 5b8d_0001_A_0003
0.0 5.0 1.0 1.0 3.0 6.0 10.0 8.0 5b8d_0001_A_0004
2.0 5.0 0.0 2.0 4.0 6.0 7.0 4.0 5b8d_0001_A_0005
0.0 2.0 3.0 4.0 2.0 3.0 2.0 1.0 2co5_0001_A_0001
3.0 4.0 2.0 2.0 5.0 2.0 4.0 4.0 2co5_0001_A_0002
2.0 2.0 2.0 2.0 4.0 2.0 2.0 4.0 2co5_0001_A_0003
4.0 1.0 1.0 3.0 2.0 1.0 7.0 1.0 2co5_0001_A_0004
3.0 1.0 1.0 1.0 4.0 2.0 5.0 1.0 2co5_0001_A_0005
3.0 1.0 2.0 2.0 2.0 3.0 6.0 5.0 3hes_0001_B_0001
2.0 5.0 5.0 3.0 5.0 2.0 8.0 4.0 3hes_0001_B_0002
2.0 4.0 3.0 3.0 5.0 3.0 7.0 7.0 3hes_0001_B_0003
4.0 3.0 3.0 3.0 4.0 3.0 4.0 5.0 3hes_0001_B_0004
3.0 5.0 4.0 4.0 5.0 2.0 5.0 4.0 3hes_0001_B_0005
1.0 1.0 2.0 2.0 1.0 1.0 4.0 2.0 4ud7_0001_A_0001
1.0 1.0 2.0 1.0 2.0 2.0 4.0 3.0 4ud7_0001_A_0002
2.0 4.0 1.0 1.0 2.0 3.0 5.0 4.0 4ud7_0001_A_0003
2.0 3.0 1.0 1.0 2.0 2.0 4.0 1.0 4ud7_0001_A_0004
1.0 2.0 1.0 1.0 3.0 1.0 3.0 3.0 4ud7_0001_A_0005
0.0 1.0 2.0 0.0 2.0 1.0 6.0 2.0 3lmo_0001_B_0001
0.0 2.0 1.0 0.0 4.0 0.0 8.0 4.0 3lmo_0001_B_0002
1.0 3.0 0.0 0.0 2.0 0.0 8.0 0.0 3lmo_0001_B_0003
1.0 2.0 0.0 1.0 1.0 1.0 9.0 2.0 3lmo_0001_B_0004
0.0 1.0 1.0 0.0 1.0 0.0 4.0 0.0 3lmo_0001_B_0005
2.0 3.0 2.0 2.0 3.0 3.0 9.0 8.0 4mu7_0001_A_0001
2.0 3.0 2.0 4.0 4.0 3.0 10.0 5.0 4mu7_0001_A_0002
4.0 3.0 7.0 4.0 5.0 3.0 5.0 8.0 4mu7_0001_A_0003
4.0 4.0 1.0 4.0 1.0 4.0 7.0 4.0 4mu7_0001_A_0004
2.0 5.0 3.0 2.0 6.0 2.0 7.0 10.0 4mu7_0001_A_0005
5.0 4.0 2.0 2.0 7.0 4.0 7.0 5.0 3myz_0001_A_0001
4.0 3.0 2.0 5.0 7.0 5.0 11.0 6.0 3myz_0001_A_0002
4.0 4.0 3.0 5.0 4.0 2.0 6.0 6.0 3myz_0001_A_0003
2.0 4.0 4.0 4.0 7.0 6.0 7.0 6.0 3myz_0001_A_0004
3.0 6.0 4.0 5.0 6.0 2.0 7.0 6.0 3myz_0001_A_0005
7.0 9.0 6.0 5.0 3.0 4.0 12.0 10.0 4zhp_0001_A_0001
7.0 6.0 5.0 7.0 5.0 5.0 7.0 7.0 4zhp_0001_A_0002
5.0 9.0 6.0 6.0 7.0 3.0 5.0 8.0 4zhp_0001_A_0003
6.0 7.0 4.0 8.0 2.0 6.0 11.0 9.0 4zhp_0001_A_0004
3.0 6.0 6.0 6.0 4.0 4.0 5.0 8.0 4zhp_0001_A_0005
4.0 8.0 4.0 8.0 4.0 2.0 6.0 11.0 4pug_0001_A_0001
5.0 4.0 3.0 4.0 6.0 8.0 6.0 7.0 4pug_0001_A_0002
2.0 4.0 5.0 3.0 5.0 3.0 6.0 6.0 4pug_0001_A_0003
3.0 4.0 3.0 6.0 5.0 2.0 7.0 4.0 4pug_0001_A_0004
2.0 2.0 4.0 2.0 6.0 5.0 8.0 8.0 4pug_0001_A_0005
2.0 2.0 1.0 1.0 0.0 2.0 2.0 6.0 4mhv_0001_A_0001
1.0 5.0 1.0 1.0 1.0 2.0 2.0 4.0 4mhv_0001_A_0002
1.0 2.0 1.0 1.0 0.0 1.0 5.0 2.0 4mhv_0001_A_0003
1.0 2.0 2.0 1.0 2.0 3.0 2.0 2.0 4mhv_0001_A_0004
1.0 2.0 3.0 1.0 5.0 2.0 2.0 2.0 4mhv_0001_A_0005
1.0 2.0 1.0 2.0 2.0 3.0 2.0 2.0 1lli_0001_B_0001
2.0 2.0 2.0 3.0 2.0 1.0 2.0 1.0 1lli_0001_B_0002
1.0 0.0 1.0 2.0 1.0 2.0 3.0 3.0 1lli_0001_B_0003
0.0 2.0 0.0 3.0 3.0 1.0 2.0 3.0 1lli_0001_B_0004
1.0 2.0 2.0 2.0 2.0 2.0 2.0 2.0 1lli_0001_B_0005
