# Supplementary material for: Protein sequence optimization with a pairwise decomposable penalty for buried unsatisfied hydrogen bonds
Source: PLoS Comput Biol. 2021 Mar 8;17(3):e1008061. doi: 10.1371/journal.pcbi.1008061 (PMC7971855; doi:10.1371/journal.pcbi.1008061)
Supplement: S1 Data — (TAR) [file pcbi.1008061.s006.tar › s1figb_hbonds.dat]

alg10 hbond10 alg_noex10 alg5 hbond5 alg_noex5 beta16 ref15 description
36.0 53.0 42.0 32.0 46.0 33.0 34.0 32.0 1c5e_0001_B_0001
32.0 48.0 41.0 29.0 42.0 37.0 34.0 40.0 1c5e_0001_B_0002
31.0 47.0 35.0 33.0 51.0 37.0 25.0 32.0 1c5e_0001_B_0003
35.0 44.0 45.0 30.0 37.0 41.0 40.0 39.0 1c5e_0001_B_0004
36.0 48.0 35.0 30.0 56.0 44.0 40.0 32.0 1c5e_0001_B_0005
40.0 63.0 64.0 50.0 61.0 48.0 46.0 41.0 1cy5_0001_A_0001
46.0 53.0 49.0 46.0 60.0 48.0 46.0 40.0 1cy5_0001_A_0002
49.0 62.0 51.0 42.0 51.0 51.0 40.0 41.0 1cy5_0001_A_0003
45.0 67.0 54.0 42.0 50.0 54.0 48.0 44.0 1cy5_0001_A_0004
50.0 75.0 61.0 45.0 56.0 59.0 41.0 45.0 1cy5_0001_A_0005
35.0 42.0 28.0 30.0 42.0 32.0 30.0 30.0 1lli_0001_B_0001
39.0 35.0 36.0 32.0 42.0 33.0 31.0 35.0 1lli_0001_B_0002
24.0 39.0 28.0 31.0 45.0 44.0 26.0 30.0 1lli_0001_B_0003
16.0 39.0 38.0 25.0 36.0 33.0 33.0 29.0 1lli_0001_B_0004
22.0 37.0 31.0 27.0 44.0 35.0 32.0 30.0 1lli_0001_B_0005
24.0 51.0 38.0 36.0 41.0 34.0 29.0 33.0 1lxn_0001_A_0001
31.0 35.0 32.0 36.0 35.0 32.0 37.0 36.0 1lxn_0001_A_0002
27.0 39.0 36.0 28.0 34.0 35.0 29.0 27.0 1lxn_0001_A_0003
34.0 35.0 44.0 32.0 42.0 37.0 34.0 31.0 1lxn_0001_A_0004
34.0 55.0 29.0 26.0 41.0 46.0 38.0 30.0 1lxn_0001_A_0005
52.0 59.0 69.0 47.0 54.0 61.0 48.0 47.0 1mb1_0001_A_0001
51.0 59.0 64.0 48.0 62.0 62.0 41.0 50.0 1mb1_0001_A_0002
54.0 58.0 67.0 49.0 57.0 64.0 44.0 47.0 1mb1_0001_A_0003
47.0 60.0 70.0 54.0 55.0 60.0 45.0 44.0 1mb1_0001_A_0004
50.0 57.0 69.0 50.0 61.0 60.0 46.0 44.0 1mb1_0001_A_0005
26.0 43.0 40.0 20.0 27.0 45.0 25.0 25.0 1mn8_0001_A_0001
33.0 53.0 38.0 32.0 39.0 38.0 33.0 23.0 1mn8_0001_A_0002
25.0 44.0 34.0 30.0 41.0 36.0 28.0 28.0 1mn8_0001_A_0003
30.0 37.0 40.0 19.0 39.0 40.0 24.0 25.0 1mn8_0001_A_0004
29.0 42.0 32.0 20.0 43.0 33.0 29.0 24.0 1mn8_0001_A_0005
37.0 52.0 44.0 30.0 45.0 42.0 44.0 36.0 1nqj_0001_A_0001
33.0 49.0 38.0 22.0 40.0 41.0 47.0 31.0 1nqj_0001_A_0002
37.0 42.0 45.0 40.0 31.0 44.0 42.0 41.0 1nqj_0001_A_0003
33.0 60.0 47.0 40.0 38.0 45.0 42.0 37.0 1nqj_0001_A_0004
32.0 54.0 35.0 43.0 42.0 47.0 42.0 41.0 1nqj_0001_A_0005
34.0 58.0 59.0 36.0 61.0 55.0 54.0 50.0 1odv_0001_A_0001
31.0 62.0 35.0 29.0 59.0 59.0 52.0 46.0 1odv_0001_A_0002
32.0 66.0 52.0 37.0 60.0 42.0 58.0 45.0 1odv_0001_A_0003
46.0 73.0 50.0 27.0 41.0 48.0 51.0 47.0 1odv_0001_A_0004
33.0 55.0 53.0 42.0 61.0 54.0 56.0 34.0 1odv_0001_A_0005
37.0 45.0 51.0 36.0 46.0 50.0 40.0 45.0 1ts9_0001_A_0001
28.0 44.0 54.0 28.0 62.0 46.0 37.0 49.0 1ts9_0001_A_0002
23.0 50.0 50.0 43.0 51.0 56.0 38.0 51.0 1ts9_0001_A_0003
31.0 41.0 33.0 26.0 53.0 37.0 35.0 45.0 1ts9_0001_A_0004
27.0 36.0 48.0 26.0 62.0 49.0 37.0 43.0 1ts9_0001_A_0005
36.0 50.0 37.0 27.0 49.0 46.0 41.0 29.0 1u9p_0001_A_0001
32.0 42.0 54.0 29.0 47.0 45.0 34.0 32.0 1u9p_0001_A_0002
27.0 51.0 61.0 46.0 50.0 58.0 43.0 32.0 1u9p_0001_A_0003
31.0 50.0 42.0 23.0 46.0 45.0 41.0 41.0 1u9p_0001_A_0004
22.0 48.0 50.0 25.0 53.0 52.0 44.0 42.0 1u9p_0001_A_0005
32.0 64.0 43.0 41.0 52.0 63.0 39.0 39.0 1v98_0001_B_0001
38.0 71.0 52.0 45.0 56.0 52.0 50.0 42.0 1v98_0001_B_0002
41.0 61.0 43.0 35.0 66.0 42.0 41.0 42.0 1v98_0001_B_0003
50.0 66.0 34.0 37.0 53.0 39.0 41.0 44.0 1v98_0001_B_0004
41.0 56.0 47.0 38.0 60.0 43.0 41.0 39.0 1v98_0001_B_0005
62.0 64.0 73.0 60.0 69.0 56.0 60.0 59.0 1w3e_0001_A_0001
61.0 68.0 58.0 60.0 69.0 69.0 56.0 57.0 1w3e_0001_A_0002
59.0 67.0 67.0 59.0 62.0 64.0 64.0 57.0 1w3e_0001_A_0003
56.0 67.0 62.0 51.0 66.0 58.0 58.0 60.0 1w3e_0001_A_0004
59.0 76.0 64.0 60.0 62.0 62.0 65.0 59.0 1w3e_0001_A_0005
33.0 49.0 46.0 49.0 53.0 44.0 39.0 46.0 1x1w_0001_B_0001
32.0 46.0 45.0 46.0 57.0 53.0 45.0 44.0 1x1w_0001_B_0002
37.0 58.0 51.0 42.0 43.0 48.0 39.0 47.0 1x1w_0001_B_0003
41.0 54.0 45.0 28.0 40.0 64.0 35.0 37.0 1x1w_0001_B_0004
37.0 49.0 39.0 41.0 53.0 38.0 45.0 32.0 1x1w_0001_B_0005
32.0 48.0 34.0 25.0 46.0 40.0 32.0 37.0 1xe1_0001_A_0001
33.0 38.0 28.0 35.0 50.0 42.0 31.0 38.0 1xe1_0001_A_0002
34.0 43.0 32.0 36.0 51.0 27.0 33.0 34.0 1xe1_0001_A_0003
36.0 44.0 34.0 23.0 46.0 38.0 33.0 39.0 1xe1_0001_A_0004
31.0 45.0 41.0 27.0 47.0 36.0 36.0 36.0 1xe1_0001_A_0005
29.0 43.0 34.0 24.0 37.0 38.0 26.0 34.0 2a66_0001_A_0001
29.0 42.0 42.0 30.0 36.0 34.0 26.0 28.0 2a66_0001_A_0002
25.0 49.0 43.0 27.0 37.0 35.0 26.0 26.0 2a66_0001_A_0003
27.0 48.0 40.0 34.0 32.0 37.0 27.0 24.0 2a66_0001_A_0004
30.0 43.0 35.0 29.0 44.0 31.0 28.0 28.0 2a66_0001_A_0005
45.0 46.0 44.0 45.0 57.0 40.0 41.0 37.0 2c3w_0001_A_0001
42.0 59.0 59.0 44.0 42.0 56.0 40.0 41.0 2c3w_0001_A_0002
30.0 56.0 52.0 30.0 57.0 46.0 41.0 39.0 2c3w_0001_A_0003
44.0 55.0 53.0 32.0 43.0 46.0 39.0 38.0 2c3w_0001_A_0004
41.0 54.0 49.0 43.0 51.0 43.0 43.0 46.0 2c3w_0001_A_0005
38.0 46.0 49.0 41.0 38.0 41.0 23.0 31.0 2co5_0001_A_0001
21.0 51.0 52.0 38.0 38.0 36.0 32.0 35.0 2co5_0001_A_0002
35.0 43.0 43.0 30.0 43.0 52.0 30.0 30.0 2co5_0001_A_0003
27.0 40.0 48.0 39.0 47.0 39.0 36.0 25.0 2co5_0001_A_0004
35.0 51.0 36.0 30.0 38.0 50.0 33.0 32.0 2co5_0001_A_0005
47.0 60.0 55.0 38.0 57.0 53.0 44.0 46.0 2cwy_0001_A_0001
52.0 72.0 60.0 45.0 64.0 62.0 41.0 53.0 2cwy_0001_A_0002
48.0 69.0 52.0 43.0 53.0 58.0 41.0 46.0 2cwy_0001_A_0003
43.0 62.0 57.0 50.0 61.0 55.0 37.0 52.0 2cwy_0001_A_0004
37.0 59.0 50.0 49.0 52.0 55.0 46.0 52.0 2cwy_0001_A_0005
32.0 62.0 53.0 37.0 58.0 49.0 43.0 30.0 2dyj_0001_A_0001
41.0 64.0 50.0 45.0 55.0 51.0 39.0 43.0 2dyj_0001_A_0002
32.0 58.0 50.0 41.0 60.0 52.0 35.0 41.0 2dyj_0001_A_0003
40.0 64.0 59.0 44.0 60.0 53.0 43.0 43.0 2dyj_0001_A_0004
42.0 56.0 55.0 48.0 53.0 53.0 43.0 44.0 2dyj_0001_A_0005
46.0 65.0 59.0 41.0 58.0 45.0 40.0 42.0 2ebb_0001_A_0001
39.0 54.0 43.0 29.0 58.0 59.0 40.0 44.0 2ebb_0001_A_0002
38.0 53.0 49.0 37.0 57.0 39.0 35.0 51.0 2ebb_0001_A_0003
37.0 71.0 52.0 41.0 52.0 50.0 42.0 46.0 2ebb_0001_A_0004
48.0 64.0 52.0 45.0 63.0 45.0 37.0 42.0 2ebb_0001_A_0005
55.0 66.0 44.0 49.0 55.0 54.0 41.0 43.0 2il4_0001_A_0001
42.0 65.0 57.0 52.0 47.0 53.0 44.0 50.0 2il4_0001_A_0002
38.0 62.0 53.0 41.0 59.0 49.0 45.0 48.0 2il4_0001_A_0003
47.0 60.0 49.0 45.0 53.0 48.0 41.0 47.0 2il4_0001_A_0004
49.0 62.0 47.0 45.0 55.0 51.0 38.0 45.0 2il4_0001_A_0005
34.0 42.0 41.0 40.0 42.0 37.0 39.0 37.0 2j9u_0001_A_0001
29.0 58.0 45.0 42.0 50.0 40.0 38.0 32.0 2j9u_0001_A_0002
38.0 58.0 47.0 45.0 45.0 52.0 38.0 41.0 2j9u_0001_A_0003
33.0 49.0 42.0 33.0 50.0 48.0 36.0 48.0 2j9u_0001_A_0004
41.0 48.0 50.0 44.0 56.0 56.0 31.0 43.0 2j9u_0001_A_0005
32.0 45.0 46.0 31.0 52.0 46.0 39.0 34.0 2oqk_0001_A_0001
34.0 62.0 49.0 38.0 63.0 44.0 45.0 43.0 2oqk_0001_A_0002
31.0 54.0 52.0 34.0 52.0 43.0 41.0 40.0 2oqk_0001_A_0003
34.0 48.0 45.0 30.0 56.0 43.0 46.0 38.0 2oqk_0001_A_0004
29.0 52.0 48.0 38.0 55.0 43.0 39.0 34.0 2oqk_0001_A_0005
31.0 47.0 38.0 41.0 34.0 45.0 37.0 26.0 2pko_0001_A_0001
38.0 41.0 33.0 37.0 50.0 46.0 43.0 36.0 2pko_0001_A_0002
31.0 48.0 49.0 41.0 36.0 36.0 36.0 18.0 2pko_0001_A_0003
36.0 53.0 52.0 39.0 43.0 47.0 42.0 35.0 2pko_0001_A_0004
21.0 49.0 51.0 37.0 45.0 53.0 34.0 36.0 2pko_0001_A_0005
45.0 44.0 22.0 43.0 44.0 29.0 42.0 34.0 2pr0_0001_A_0001
30.0 32.0 39.0 29.0 37.0 36.0 40.0 24.0 2pr0_0001_A_0002
34.0 33.0 37.0 29.0 44.0 38.0 39.0 33.0 2pr0_0001_A_0003
40.0 35.0 35.0 24.0 36.0 40.0 37.0 31.0 2pr0_0001_A_0004
28.0 39.0 41.0 37.0 42.0 36.0 35.0 31.0 2pr0_0001_A_0005
38.0 46.0 49.0 27.0 53.0 53.0 33.0 43.0 2ptv_0001_A_0001
32.0 60.0 42.0 39.0 53.0 27.0 45.0 43.0 2ptv_0001_A_0002
27.0 54.0 51.0 27.0 55.0 49.0 48.0 36.0 2ptv_0001_A_0003
38.0 54.0 42.0 38.0 55.0 53.0 44.0 45.0 2ptv_0001_A_0004
33.0 58.0 48.0 32.0 58.0 44.0 46.0 43.0 2ptv_0001_A_0005
31.0 43.0 44.0 21.0 51.0 36.0 33.0 35.0 2qai_0001_B_0001
31.0 47.0 40.0 21.0 35.0 36.0 33.0 31.0 2qai_0001_B_0002
34.0 49.0 43.0 23.0 35.0 34.0 31.0 32.0 2qai_0001_B_0003
22.0 51.0 45.0 32.0 48.0 40.0 43.0 34.0 2qai_0001_B_0004
36.0 50.0 43.0 24.0 47.0 38.0 34.0 36.0 2qai_0001_B_0005
33.0 58.0 39.0 28.0 48.0 30.0 35.0 37.0 2qrr_0001_A_0001
35.0 55.0 46.0 39.0 53.0 39.0 34.0 40.0 2qrr_0001_A_0002
32.0 47.0 28.0 35.0 34.0 44.0 29.0 26.0 2qrr_0001_A_0003
33.0 43.0 32.0 24.0 44.0 43.0 33.0 34.0 2qrr_0001_A_0004
30.0 42.0 45.0 24.0 37.0 36.0 37.0 32.0 2qrr_0001_A_0005
26.0 40.0 42.0 26.0 43.0 37.0 24.0 34.0 2v1y_0001_A_0001
31.0 46.0 41.0 20.0 39.0 35.0 35.0 27.0 2v1y_0001_A_0002
26.0 36.0 32.0 23.0 45.0 37.0 36.0 35.0 2v1y_0001_A_0003
24.0 43.0 44.0 20.0 50.0 38.0 38.0 36.0 2v1y_0001_A_0004
18.0 37.0 37.0 17.0 47.0 34.0 27.0 36.0 2v1y_0001_A_0005
38.0 47.0 42.0 39.0 50.0 42.0 33.0 38.0 2v33_0001_A_0001
37.0 49.0 42.0 43.0 50.0 37.0 33.0 34.0 2v33_0001_A_0002
42.0 40.0 46.0 34.0 44.0 42.0 34.0 35.0 2v33_0001_A_0003
37.0 49.0 44.0 40.0 47.0 43.0 35.0 41.0 2v33_0001_A_0004
38.0 49.0 43.0 40.0 49.0 41.0 33.0 37.0 2v33_0001_A_0005
44.0 41.0 44.0 33.0 46.0 58.0 50.0 47.0 2v76_0001_A_0001
43.0 61.0 49.0 38.0 49.0 49.0 48.0 49.0 2v76_0001_A_0002
44.0 54.0 57.0 51.0 56.0 59.0 48.0 52.0 2v76_0001_A_0003
44.0 49.0 52.0 41.0 55.0 51.0 50.0 50.0 2v76_0001_A_0004
57.0 58.0 45.0 34.0 63.0 58.0 48.0 52.0 2v76_0001_A_0005
36.0 53.0 50.0 25.0 45.0 45.0 40.0 35.0 3dsg_0001_A_0001
36.0 54.0 42.0 35.0 51.0 49.0 43.0 34.0 3dsg_0001_A_0002
36.0 55.0 53.0 41.0 51.0 49.0 37.0 43.0 3dsg_0001_A_0003
40.0 45.0 38.0 33.0 51.0 51.0 42.0 39.0 3dsg_0001_A_0004
37.0 47.0 51.0 36.0 53.0 48.0 43.0 34.0 3dsg_0001_A_0005
48.0 65.0 70.0 38.0 63.0 57.0 47.0 52.0 3fn1_0001_A_0001
42.0 65.0 61.0 49.0 55.0 48.0 45.0 49.0 3fn1_0001_A_0002
46.0 52.0 64.0 41.0 63.0 56.0 44.0 58.0 3fn1_0001_A_0003
42.0 67.0 59.0 52.0 60.0 59.0 44.0 50.0 3fn1_0001_A_0004
37.0 65.0 62.0 47.0 64.0 53.0 50.0 43.0 3fn1_0001_A_0005
37.0 52.0 35.0 35.0 46.0 40.0 37.0 39.0 3fpn_0001_B_0001
32.0 54.0 42.0 37.0 51.0 39.0 37.0 39.0 3fpn_0001_B_0002
45.0 48.0 38.0 26.0 52.0 35.0 32.0 43.0 3fpn_0001_B_0003
35.0 45.0 42.0 33.0 42.0 45.0 38.0 32.0 3fpn_0001_B_0004
41.0 53.0 36.0 37.0 32.0 44.0 30.0 37.0 3fpn_0001_B_0005
25.0 33.0 30.0 18.0 39.0 28.0 31.0 31.0 3g73_0001_A_0001
23.0 45.0 40.0 19.0 34.0 30.0 29.0 30.0 3g73_0001_A_0002
32.0 39.0 38.0 20.0 39.0 32.0 23.0 26.0 3g73_0001_A_0003
23.0 37.0 39.0 22.0 43.0 27.0 28.0 31.0 3g73_0001_A_0004
25.0 36.0 36.0 17.0 37.0 31.0 30.0 27.0 3g73_0001_A_0005
22.0 48.0 31.0 13.0 33.0 31.0 34.0 35.0 3guf_0001_A_0001
22.0 35.0 35.0 25.0 32.0 37.0 30.0 30.0 3guf_0001_A_0002
28.0 35.0 38.0 18.0 40.0 35.0 36.0 29.0 3guf_0001_A_0003
33.0 39.0 36.0 23.0 24.0 39.0 41.0 34.0 3guf_0001_A_0004
26.0 24.0 25.0 27.0 36.0 36.0 38.0 29.0 3guf_0001_A_0005
36.0 42.0 45.0 40.0 33.0 36.0 36.0 38.0 3h7h_0001_B_0001
34.0 35.0 44.0 39.0 45.0 35.0 38.0 30.0 3h7h_0001_B_0002
39.0 37.0 36.0 35.0 47.0 40.0 38.0 38.0 3h7h_0001_B_0003
41.0 38.0 40.0 32.0 40.0 37.0 32.0 36.0 3h7h_0001_B_0004
36.0 38.0 45.0 36.0 40.0 39.0 37.0 31.0 3h7h_0001_B_0005
34.0 37.0 46.0 32.0 38.0 43.0 31.0 28.0 3hes_0001_B_0001
34.0 46.0 48.0 26.0 42.0 35.0 34.0 31.0 3hes_0001_B_0002
35.0 44.0 40.0 35.0 42.0 36.0 33.0 32.0 3hes_0001_B_0003
37.0 46.0 34.0 31.0 48.0 35.0 29.0 29.0 3hes_0001_B_0004
28.0 41.0 33.0 31.0 42.0 43.0 31.0 30.0 3hes_0001_B_0005
41.0 47.0 52.0 40.0 55.0 53.0 39.0 44.0 3hix_0001_A_0001
44.0 52.0 47.0 44.0 54.0 56.0 44.0 47.0 3hix_0001_A_0002
47.0 56.0 55.0 41.0 49.0 52.0 38.0 39.0 3hix_0001_A_0003
43.0 51.0 53.0 53.0 55.0 52.0 40.0 39.0 3hix_0001_A_0004
44.0 59.0 49.0 47.0 52.0 55.0 46.0 43.0 3hix_0001_A_0005
21.0 55.0 48.0 38.0 45.0 41.0 37.0 26.0 3hrl_0001_A_0001
36.0 45.0 37.0 36.0 45.0 46.0 37.0 35.0 3hrl_0001_A_0002
35.0 50.0 42.0 35.0 47.0 41.0 44.0 23.0 3hrl_0001_A_0003
29.0 54.0 48.0 36.0 48.0 42.0 31.0 40.0 3hrl_0001_A_0004
40.0 59.0 38.0 37.0 43.0 43.0 36.0 40.0 3hrl_0001_A_0005
36.0 62.0 43.0 34.0 53.0 40.0 37.0 43.0 3ipj_0001_A_0001
36.0 43.0 42.0 34.0 45.0 43.0 40.0 45.0 3ipj_0001_A_0002
38.0 52.0 34.0 33.0 42.0 44.0 47.0 32.0 3ipj_0001_A_0003
39.0 50.0 33.0 39.0 42.0 27.0 44.0 35.0 3ipj_0001_A_0004
33.0 55.0 51.0 42.0 47.0 45.0 43.0 42.0 3ipj_0001_A_0005
38.0 47.0 47.0 32.0 54.0 41.0 30.0 40.0 3jrz_0001_B_0001
39.0 52.0 40.0 37.0 41.0 43.0 37.0 35.0 3jrz_0001_B_0002
42.0 39.0 50.0 32.0 37.0 44.0 31.0 47.0 3jrz_0001_B_0003
33.0 46.0 44.0 32.0 54.0 35.0 35.0 36.0 3jrz_0001_B_0004
38.0 44.0 45.0 47.0 40.0 41.0 35.0 31.0 3jrz_0001_B_0005
51.0 62.0 56.0 55.0 57.0 62.0 49.0 52.0 3jto_0001_A_0001
52.0 58.0 49.0 55.0 63.0 54.0 51.0 48.0 3jto_0001_A_0002
54.0 57.0 63.0 55.0 62.0 49.0 52.0 51.0 3jto_0001_A_0003
44.0 57.0 54.0 55.0 56.0 55.0 42.0 51.0 3jto_0001_A_0004
43.0 68.0 60.0 63.0 63.0 59.0 53.0 44.0 3jto_0001_A_0005
27.0 52.0 39.0 36.0 47.0 37.0 29.0 33.0 3k0x_0001_A_0001
37.0 47.0 42.0 32.0 38.0 44.0 22.0 39.0 3k0x_0001_A_0002
35.0 47.0 46.0 33.0 39.0 41.0 25.0 22.0 3k0x_0001_A_0003
30.0 47.0 42.0 25.0 45.0 51.0 27.0 25.0 3k0x_0001_A_0004
35.0 46.0 45.0 40.0 42.0 44.0 32.0 29.0 3k0x_0001_A_0005
54.0 67.0 64.0 59.0 61.0 58.0 48.0 48.0 3kav_0001_B_0001
56.0 63.0 61.0 54.0 63.0 63.0 44.0 50.0 3kav_0001_B_0002
55.0 67.0 62.0 61.0 61.0 55.0 48.0 47.0 3kav_0001_B_0003
61.0 69.0 75.0 54.0 60.0 55.0 49.0 53.0 3kav_0001_B_0004
54.0 66.0 60.0 54.0 65.0 59.0 48.0 48.0 3kav_0001_B_0005
22.0 33.0 35.0 20.0 28.0 33.0 23.0 30.0 3ke2_0001_B_0001
16.0 24.0 37.0 28.0 37.0 36.0 30.0 28.0 3ke2_0001_B_0002
29.0 32.0 32.0 26.0 28.0 34.0 29.0 20.0 3ke2_0001_B_0003
16.0 36.0 31.0 31.0 27.0 31.0 27.0 21.0 3ke2_0001_B_0004
24.0 38.0 37.0 25.0 30.0 36.0 28.0 21.0 3ke2_0001_B_0005
27.0 42.0 42.0 35.0 40.0 37.0 29.0 31.0 3klw_0001_B_0001
31.0 46.0 34.0 25.0 33.0 36.0 29.0 24.0 3klw_0001_B_0002
31.0 36.0 39.0 33.0 33.0 36.0 29.0 32.0 3klw_0001_B_0003
29.0 46.0 37.0 34.0 39.0 32.0 30.0 29.0 3klw_0001_B_0004
26.0 46.0 35.0 33.0 35.0 31.0 23.0 27.0 3klw_0001_B_0005
29.0 58.0 45.0 32.0 46.0 33.0 35.0 40.0 3lkl_0001_A_0001
39.0 43.0 32.0 43.0 38.0 33.0 39.0 34.0 3lkl_0001_A_0002
28.0 43.0 41.0 41.0 47.0 40.0 37.0 36.0 3lkl_0001_A_0003
23.0 35.0 34.0 43.0 49.0 44.0 34.0 36.0 3lkl_0001_A_0004
35.0 38.0 35.0 27.0 43.0 46.0 45.0 36.0 3lkl_0001_A_0005
28.0 42.0 35.0 25.0 34.0 30.0 30.0 30.0 3lmo_0001_B_0001
19.0 37.0 41.0 27.0 39.0 33.0 32.0 32.0 3lmo_0001_B_0002
19.0 39.0 34.0 12.0 38.0 29.0 35.0 39.0 3lmo_0001_B_0003
25.0 40.0 30.0 20.0 44.0 29.0 32.0 31.0 3lmo_0001_B_0004
12.0 38.0 20.0 22.0 32.0 30.0 37.0 32.0 3lmo_0001_B_0005
23.0 51.0 33.0 19.0 30.0 23.0 34.0 37.0 3mqi_0001_B_0001
26.0 43.0 23.0 19.0 44.0 35.0 36.0 32.0 3mqi_0001_B_0002
27.0 59.0 39.0 25.0 42.0 26.0 37.0 36.0 3mqi_0001_B_0003
33.0 61.0 37.0 23.0 38.0 33.0 39.0 37.0 3mqi_0001_B_0004
22.0 42.0 32.0 29.0 38.0 45.0 32.0 35.0 3mqi_0001_B_0005
23.0 33.0 27.0 20.0 43.0 31.0 28.0 26.0 3myz_0001_A_0001
36.0 36.0 24.0 19.0 36.0 31.0 26.0 19.0 3myz_0001_A_0002
34.0 32.0 39.0 23.0 35.0 32.0 22.0 26.0 3myz_0001_A_0003
23.0 38.0 27.0 32.0 34.0 27.0 24.0 18.0 3myz_0001_A_0004
32.0 38.0 26.0 18.0 35.0 24.0 24.0 32.0 3myz_0001_A_0005
40.0 42.0 31.0 33.0 38.0 41.0 45.0 35.0 3nwx_0001_B_0001
39.0 40.0 38.0 35.0 35.0 42.0 35.0 36.0 3nwx_0001_B_0002
37.0 48.0 43.0 37.0 38.0 45.0 34.0 42.0 3nwx_0001_B_0003
44.0 35.0 44.0 27.0 36.0 44.0 26.0 37.0 3nwx_0001_B_0004
38.0 37.0 38.0 33.0 39.0 46.0 34.0 34.0 3nwx_0001_B_0005
51.0 65.0 52.0 47.0 51.0 56.0 41.0 39.0 3pd7_0001_A_0001
42.0 65.0 45.0 40.0 58.0 60.0 47.0 41.0 3pd7_0001_A_0002
45.0 62.0 59.0 44.0 45.0 59.0 42.0 39.0 3pd7_0001_A_0003
37.0 61.0 62.0 47.0 59.0 49.0 48.0 41.0 3pd7_0001_A_0004
46.0 67.0 53.0 44.0 66.0 56.0 40.0 39.0 3pd7_0001_A_0005
25.0 41.0 47.0 34.0 40.0 37.0 24.0 35.0 3pqk_0001_A_0001
34.0 37.0 36.0 34.0 31.0 35.0 26.0 30.0 3pqk_0001_A_0002
32.0 28.0 41.0 33.0 36.0 41.0 25.0 33.0 3pqk_0001_A_0003
29.0 36.0 42.0 34.0 36.0 44.0 28.0 35.0 3pqk_0001_A_0004
30.0 43.0 41.0 34.0 33.0 30.0 25.0 25.0 3pqk_0001_A_0005
38.0 48.0 57.0 38.0 46.0 49.0 48.0 40.0 3q7t_0001_B_0001
35.0 51.0 58.0 32.0 48.0 40.0 50.0 35.0 3q7t_0001_B_0002
41.0 43.0 46.0 36.0 45.0 43.0 44.0 35.0 3q7t_0001_B_0003
42.0 54.0 53.0 35.0 50.0 53.0 42.0 39.0 3q7t_0001_B_0004
40.0 52.0 50.0 43.0 34.0 53.0 42.0 39.0 3q7t_0001_B_0005
27.0 31.0 44.0 30.0 27.0 40.0 30.0 30.0 3qby_0001_A_0001
27.0 37.0 41.0 21.0 39.0 42.0 32.0 29.0 3qby_0001_A_0002
28.0 36.0 40.0 32.0 34.0 38.0 28.0 28.0 3qby_0001_A_0003
40.0 42.0 37.0 35.0 38.0 32.0 32.0 35.0 3qby_0001_A_0004
33.0 37.0 39.0 34.0 45.0 43.0 31.0 32.0 3qby_0001_A_0005
42.0 56.0 50.0 47.0 51.0 56.0 45.0 47.0 3t04_0001_A_0001
47.0 50.0 54.0 47.0 49.0 51.0 36.0 47.0 3t04_0001_A_0002
39.0 51.0 52.0 52.0 46.0 55.0 42.0 47.0 3t04_0001_A_0003
45.0 56.0 51.0 50.0 63.0 55.0 36.0 44.0 3t04_0001_A_0004
34.0 52.0 51.0 44.0 47.0 60.0 36.0 48.0 3t04_0001_A_0005
29.0 36.0 39.0 25.0 30.0 27.0 31.0 24.0 3t9z_0001_B_0001
28.0 45.0 26.0 21.0 39.0 31.0 29.0 29.0 3t9z_0001_B_0002
31.0 47.0 29.0 30.0 35.0 24.0 28.0 20.0 3t9z_0001_B_0003
23.0 44.0 24.0 24.0 38.0 23.0 25.0 40.0 3t9z_0001_B_0004
26.0 51.0 23.0 22.0 33.0 28.0 22.0 24.0 3t9z_0001_B_0005
33.0 47.0 56.0 32.0 52.0 49.0 42.0 35.0 3uv0_0001_A_0001
31.0 35.0 42.0 23.0 52.0 40.0 40.0 35.0 3uv0_0001_A_0002
43.0 38.0 41.0 37.0 42.0 34.0 45.0 40.0 3uv0_0001_A_0003
35.0 45.0 46.0 36.0 48.0 37.0 42.0 37.0 3uv0_0001_A_0004
36.0 38.0 49.0 37.0 45.0 35.0 40.0 45.0 3uv0_0001_A_0005
37.0 52.0 44.0 42.0 44.0 44.0 34.0 35.0 3zfi_0001_A_0001
33.0 47.0 47.0 44.0 44.0 35.0 38.0 38.0 3zfi_0001_A_0002
34.0 57.0 40.0 40.0 53.0 42.0 43.0 39.0 3zfi_0001_A_0003
36.0 52.0 46.0 40.0 45.0 47.0 46.0 35.0 3zfi_0001_A_0004
37.0 54.0 32.0 41.0 52.0 41.0 29.0 34.0 3zfi_0001_A_0005
35.0 42.0 43.0 28.0 50.0 44.0 42.0 28.0 4amh_0001_B_0001
39.0 44.0 47.0 34.0 46.0 45.0 37.0 34.0 4amh_0001_B_0002
46.0 54.0 41.0 33.0 49.0 45.0 36.0 39.0 4amh_0001_B_0003
29.0 53.0 39.0 36.0 47.0 42.0 45.0 39.0 4amh_0001_B_0004
44.0 52.0 45.0 39.0 39.0 34.0 37.0 36.0 4amh_0001_B_0005
53.0 74.0 59.0 44.0 72.0 56.0 52.0 57.0 4avr_0001_B_0001
47.0 69.0 45.0 43.0 62.0 64.0 57.0 52.0 4avr_0001_B_0002
53.0 79.0 65.0 55.0 56.0 42.0 63.0 53.0 4avr_0001_B_0003
45.0 64.0 54.0 44.0 67.0 56.0 49.0 59.0 4avr_0001_B_0004
52.0 67.0 65.0 53.0 58.0 59.0 66.0 55.0 4avr_0001_B_0005
55.0 54.0 43.0 37.0 60.0 53.0 42.0 41.0 4dp4_0001_A_0001
44.0 55.0 54.0 44.0 49.0 46.0 41.0 41.0 4dp4_0001_A_0002
46.0 59.0 54.0 41.0 49.0 49.0 48.0 44.0 4dp4_0001_A_0003
46.0 58.0 46.0 43.0 46.0 46.0 42.0 47.0 4dp4_0001_A_0004
51.0 52.0 42.0 47.0 53.0 51.0 37.0 42.0 4dp4_0001_A_0005
34.0 53.0 37.0 39.0 48.0 35.0 33.0 27.0 4drh_0001_B_0001
36.0 47.0 36.0 37.0 39.0 48.0 25.0 33.0 4drh_0001_B_0002
26.0 51.0 47.0 29.0 45.0 32.0 41.0 35.0 4drh_0001_B_0003
31.0 46.0 39.0 28.0 51.0 33.0 31.0 39.0 4drh_0001_B_0004
22.0 58.0 36.0 33.0 36.0 26.0 32.0 22.0 4drh_0001_B_0005
38.0 55.0 56.0 31.0 47.0 49.0 41.0 38.0 4ebg_0001_A_0001
42.0 51.0 52.0 42.0 56.0 48.0 42.0 34.0 4ebg_0001_A_0002
41.0 60.0 45.0 40.0 52.0 50.0 41.0 38.0 4ebg_0001_A_0003
29.0 65.0 51.0 50.0 56.0 46.0 44.0 34.0 4ebg_0001_A_0004
46.0 59.0 53.0 34.0 47.0 52.0 42.0 37.0 4ebg_0001_A_0005
20.0 47.0 25.0 21.0 24.0 27.0 22.0 30.0 4es1_0001_A_0001
19.0 35.0 35.0 22.0 35.0 24.0 23.0 29.0 4es1_0001_A_0002
25.0 32.0 27.0 32.0 28.0 29.0 26.0 32.0 4es1_0001_A_0003
28.0 35.0 35.0 27.0 33.0 33.0 24.0 30.0 4es1_0001_A_0004
24.0 24.0 33.0 28.0 31.0 28.0 31.0 26.0 4es1_0001_A_0005
58.0 68.0 61.0 47.0 57.0 66.0 46.0 53.0 4g4k_0001_A_0001
53.0 69.0 65.0 52.0 62.0 59.0 48.0 45.0 4g4k_0001_A_0002
47.0 67.0 57.0 45.0 61.0 60.0 51.0 55.0 4g4k_0001_A_0003
58.0 56.0 59.0 50.0 55.0 57.0 52.0 45.0 4g4k_0001_A_0004
48.0 63.0 58.0 45.0 54.0 49.0 44.0 49.0 4g4k_0001_A_0005
23.0 46.0 51.0 39.0 45.0 35.0 33.0 36.0 4i68_0001_A_0001
32.0 43.0 39.0 34.0 43.0 42.0 37.0 37.0 4i68_0001_A_0002
26.0 57.0 45.0 34.0 53.0 46.0 38.0 39.0 4i68_0001_A_0003
33.0 43.0 39.0 34.0 47.0 43.0 38.0 36.0 4i68_0001_A_0004
33.0 57.0 39.0 28.0 47.0 47.0 35.0 39.0 4i68_0001_A_0005
25.0 38.0 27.0 25.0 31.0 31.0 21.0 27.0 4i6s_0001_B_0001
26.0 27.0 32.0 23.0 32.0 25.0 25.0 24.0 4i6s_0001_B_0002
26.0 35.0 28.0 24.0 30.0 27.0 27.0 23.0 4i6s_0001_B_0003
20.0 29.0 36.0 26.0 29.0 29.0 18.0 26.0 4i6s_0001_B_0004
23.0 24.0 33.0 21.0 29.0 30.0 19.0 22.0 4i6s_0001_B_0005
27.0 30.0 19.0 22.0 26.0 16.0 29.0 21.0 4jeg_0001_B_0001
19.0 26.0 34.0 15.0 37.0 28.0 27.0 25.0 4jeg_0001_B_0002
19.0 27.0 32.0 18.0 28.0 25.0 27.0 28.0 4jeg_0001_B_0003
19.0 32.0 34.0 19.0 22.0 37.0 30.0 26.0 4jeg_0001_B_0004
26.0 28.0 23.0 20.0 26.0 23.0 26.0 29.0 4jeg_0001_B_0005
26.0 49.0 35.0 18.0 38.0 45.0 38.0 31.0 4jgu_0001_A_0001
26.0 44.0 40.0 24.0 38.0 44.0 36.0 26.0 4jgu_0001_A_0002
29.0 54.0 35.0 24.0 35.0 33.0 34.0 28.0 4jgu_0001_A_0003
32.0 49.0 39.0 28.0 39.0 41.0 38.0 24.0 4jgu_0001_A_0004
28.0 43.0 31.0 30.0 48.0 35.0 36.0 34.0 4jgu_0001_A_0005
39.0 47.0 42.0 31.0 40.0 29.0 35.0 29.0 4kv2_0001_A_0001
40.0 36.0 45.0 30.0 50.0 40.0 39.0 31.0 4kv2_0001_A_0002
36.0 43.0 37.0 41.0 34.0 42.0 40.0 35.0 4kv2_0001_A_0003
31.0 48.0 37.0 19.0 51.0 31.0 36.0 28.0 4kv2_0001_A_0004
29.0 54.0 52.0 36.0 38.0 31.0 36.0 31.0 4kv2_0001_A_0005
28.0 33.0 23.0 17.0 17.0 43.0 38.0 23.0 4mhv_0001_A_0001
17.0 38.0 29.0 21.0 37.0 22.0 22.0 29.0 4mhv_0001_A_0002
25.0 34.0 34.0 20.0 30.0 21.0 23.0 26.0 4mhv_0001_A_0003
14.0 42.0 32.0 24.0 33.0 32.0 30.0 25.0 4mhv_0001_A_0004
27.0 45.0 42.0 17.0 45.0 40.0 25.0 22.0 4mhv_0001_A_0005
35.0 65.0 51.0 27.0 42.0 54.0 44.0 36.0 4mmg_0001_A_0001
48.0 37.0 39.0 32.0 61.0 42.0 42.0 40.0 4mmg_0001_A_0002
40.0 67.0 51.0 31.0 53.0 43.0 42.0 38.0 4mmg_0001_A_0003
34.0 48.0 56.0 31.0 51.0 48.0 44.0 44.0 4mmg_0001_A_0004
40.0 51.0 49.0 39.0 54.0 36.0 41.0 40.0 4mmg_0001_A_0005
40.0 43.0 44.0 41.0 38.0 41.0 39.0 39.0 4mu7_0001_A_0001
40.0 40.0 38.0 40.0 46.0 43.0 36.0 38.0 4mu7_0001_A_0002
42.0 51.0 48.0 42.0 50.0 35.0 36.0 36.0 4mu7_0001_A_0003
41.0 43.0 49.0 43.0 47.0 39.0 43.0 44.0 4mu7_0001_A_0004
40.0 43.0 50.0 38.0 45.0 44.0 40.0 38.0 4mu7_0001_A_0005
41.0 57.0 52.0 33.0 45.0 43.0 40.0 39.0 4n1l_0001_A_0001
36.0 52.0 35.0 33.0 49.0 44.0 42.0 36.0 4n1l_0001_A_0002
41.0 47.0 44.0 37.0 41.0 43.0 41.0 38.0 4n1l_0001_A_0003
28.0 52.0 43.0 40.0 52.0 43.0 37.0 40.0 4n1l_0001_A_0004
33.0 55.0 46.0 36.0 45.0 48.0 38.0 38.0 4n1l_0001_A_0005
49.0 63.0 53.0 45.0 53.0 58.0 46.0 41.0 4ndt_0001_B_0001
57.0 56.0 50.0 54.0 51.0 52.0 40.0 42.0 4ndt_0001_B_0002
45.0 61.0 54.0 48.0 49.0 46.0 46.0 43.0 4ndt_0001_B_0003
50.0 51.0 53.0 49.0 54.0 54.0 40.0 48.0 4ndt_0001_B_0004
48.0 55.0 51.0 51.0 46.0 46.0 41.0 43.0 4ndt_0001_B_0005
46.0 55.0 46.0 52.0 54.0 52.0 39.0 46.0 4ojg_0001_A_0001
50.0 55.0 52.0 40.0 60.0 50.0 40.0 42.0 4ojg_0001_A_0002
50.0 50.0 47.0 50.0 51.0 51.0 40.0 43.0 4ojg_0001_A_0003
48.0 50.0 53.0 48.0 67.0 48.0 44.0 45.0 4ojg_0001_A_0004
45.0 53.0 54.0 47.0 50.0 49.0 40.0 41.0 4ojg_0001_A_0005
42.0 58.0 45.0 52.0 54.0 47.0 43.0 47.0 4pug_0001_A_0001
32.0 50.0 45.0 55.0 59.0 54.0 43.0 46.0 4pug_0001_A_0002
37.0 60.0 51.0 47.0 50.0 45.0 48.0 43.0 4pug_0001_A_0003
33.0 56.0 44.0 54.0 52.0 29.0 42.0 53.0 4pug_0001_A_0004
40.0 57.0 50.0 52.0 43.0 51.0 42.0 45.0 4pug_0001_A_0005
30.0 37.0 39.0 36.0 41.0 44.0 34.0 35.0 4u3q_0001_A_0001
28.0 39.0 43.0 32.0 43.0 42.0 30.0 32.0 4u3q_0001_A_0002
34.0 46.0 40.0 42.0 33.0 35.0 26.0 28.0 4u3q_0001_A_0003
27.0 46.0 43.0 32.0 40.0 37.0 38.0 36.0 4u3q_0001_A_0004
35.0 40.0 33.0 30.0 39.0 36.0 38.0 42.0 4u3q_0001_A_0005
25.0 25.0 39.0 32.0 36.0 34.0 30.0 35.0 4ud7_0001_A_0001
19.0 36.0 33.0 34.0 46.0 40.0 34.0 29.0 4ud7_0001_A_0002
37.0 46.0 45.0 35.0 43.0 46.0 31.0 40.0 4ud7_0001_A_0003
24.0 37.0 34.0 28.0 34.0 43.0 36.0 38.0 4ud7_0001_A_0004
35.0 34.0 36.0 34.0 44.0 36.0 34.0 38.0 4ud7_0001_A_0005
29.0 37.0 40.0 32.0 43.0 38.0 36.0 41.0 4xqm_0001_A_0001
24.0 43.0 30.0 24.0 40.0 30.0 35.0 40.0 4xqm_0001_A_0002
30.0 51.0 33.0 30.0 41.0 39.0 38.0 39.0 4xqm_0001_A_0003
27.0 46.0 52.0 29.0 41.0 40.0 37.0 41.0 4xqm_0001_A_0004
27.0 38.0 47.0 27.0 29.0 44.0 34.0 44.0 4xqm_0001_A_0005
40.0 60.0 53.0 49.0 58.0 56.0 49.0 50.0 4yy2_0001_A_0001
52.0 64.0 54.0 46.0 59.0 55.0 51.0 50.0 4yy2_0001_A_0002
39.0 53.0 59.0 41.0 63.0 49.0 40.0 49.0 4yy2_0001_A_0003
48.0 61.0 46.0 53.0 62.0 46.0 47.0 46.0 4yy2_0001_A_0004
51.0 63.0 54.0 52.0 56.0 58.0 46.0 48.0 4yy2_0001_A_0005
53.0 69.0 61.0 35.0 48.0 60.0 42.0 44.0 4zhp_0001_A_0001
49.0 66.0 52.0 48.0 54.0 65.0 44.0 52.0 4zhp_0001_A_0002
41.0 62.0 55.0 50.0 68.0 59.0 43.0 43.0 4zhp_0001_A_0003
47.0 70.0 44.0 51.0 62.0 59.0 43.0 42.0 4zhp_0001_A_0004
38.0 73.0 62.0 53.0 59.0 55.0 41.0 47.0 4zhp_0001_A_0005
61.0 61.0 67.0 46.0 58.0 44.0 56.0 55.0 5b8d_0001_A_0001
54.0 69.0 55.0 45.0 51.0 60.0 62.0 50.0 5b8d_0001_A_0002
59.0 40.0 69.0 52.0 67.0 57.0 57.0 51.0 5b8d_0001_A_0003
49.0 63.0 60.0 52.0 55.0 54.0 59.0 54.0 5b8d_0001_A_0004
50.0 55.0 65.0 52.0 60.0 67.0 47.0 57.0 5b8d_0001_A_0005
44.0 56.0 64.0 51.0 54.0 57.0 50.0 44.0 5dcm_0001_B_0001
38.0 61.0 49.0 43.0 54.0 53.0 44.0 48.0 5dcm_0001_B_0002
38.0 58.0 46.0 50.0 58.0 69.0 40.0 41.0 5dcm_0001_B_0003
33.0 64.0 45.0 43.0 61.0 60.0 38.0 43.0 5dcm_0001_B_0004
38.0 60.0 54.0 45.0 67.0 57.0 45.0 43.0 5dcm_0001_B_0005
46.0 51.0 52.0 44.0 55.0 54.0 40.0 42.0 5dom_0001_A_0001
45.0 58.0 52.0 41.0 56.0 51.0 50.0 43.0 5dom_0001_A_0002
47.0 56.0 57.0 42.0 53.0 56.0 46.0 44.0 5dom_0001_A_0003
46.0 64.0 51.0 50.0 50.0 46.0 45.0 42.0 5dom_0001_A_0004
50.0 67.0 51.0 43.0 56.0 50.0 44.0 42.0 5dom_0001_A_0005
31.0 39.0 35.0 28.0 43.0 33.0 24.0 29.0 5elu_0001_A_0001
31.0 49.0 37.0 25.0 42.0 30.0 32.0 26.0 5elu_0001_A_0002
25.0 32.0 37.0 29.0 39.0 35.0 27.0 27.0 5elu_0001_A_0003
32.0 44.0 39.0 29.0 34.0 35.0 26.0 27.0 5elu_0001_A_0004
28.0 36.0 38.0 30.0 43.0 34.0 27.0 30.0 5elu_0001_A_0005
18.0 38.0 42.0 18.0 34.0 32.0 41.0 28.0 5fwz_0001_B_0001
31.0 35.0 33.0 29.0 36.0 15.0 39.0 27.0 5fwz_0001_B_0002
20.0 48.0 46.0 29.0 23.0 32.0 32.0 22.0 5fwz_0001_B_0003
23.0 33.0 39.0 27.0 44.0 29.0 36.0 30.0 5fwz_0001_B_0004
33.0 35.0 41.0 28.0 36.0 25.0 31.0 24.0 5fwz_0001_B_0005
28.0 38.0 32.0 32.0 32.0 28.0 36.0 40.0 5hdn_0001_B_0001
22.0 52.0 31.0 27.0 44.0 26.0 39.0 34.0 5hdn_0001_B_0002
28.0 44.0 37.0 36.0 48.0 29.0 27.0 31.0 5hdn_0001_B_0003
35.0 41.0 33.0 28.0 37.0 37.0 38.0 31.0 5hdn_0001_B_0004
33.0 39.0 45.0 29.0 35.0 29.0 42.0 38.0 5hdn_0001_B_0005
36.0 27.0 42.0 29.0 32.0 40.0 40.0 30.0 5jmb_0001_A_0001
28.0 20.0 37.0 26.0 36.0 46.0 43.0 35.0 5jmb_0001_A_0002
36.0 34.0 42.0 29.0 46.0 41.0 38.0 38.0 5jmb_0001_A_0003
18.0 42.0 30.0 38.0 30.0 39.0 38.0 37.0 5jmb_0001_A_0004
17.0 41.0 29.0 29.0 41.0 37.0 32.0 34.0 5jmb_0001_A_0005
46.0 77.0 63.0 38.0 64.0 61.0 51.0 53.0 5klf_0001_A_0001
40.0 67.0 42.0 46.0 71.0 64.0 56.0 58.0 5klf_0001_A_0002
51.0 56.0 57.0 47.0 59.0 48.0 53.0 54.0 5klf_0001_A_0003
48.0 65.0 54.0 58.0 63.0 54.0 57.0 57.0 5klf_0001_A_0004
42.0 53.0 37.0 37.0 67.0 50.0 52.0 58.0 5klf_0001_A_0005
43.0 41.0 52.0 41.0 46.0 54.0 37.0 35.0 5knh_0001_B_0001
43.0 49.0 48.0 38.0 49.0 47.0 37.0 35.0 5knh_0001_B_0002
40.0 37.0 54.0 38.0 43.0 54.0 36.0 35.0 5knh_0001_B_0003
38.0 54.0 57.0 32.0 39.0 50.0 41.0 34.0 5knh_0001_B_0004
34.0 40.0 56.0 29.0 47.0 56.0 40.0 38.0 5knh_0001_B_0005
33.0 52.0 44.0 25.0 46.0 39.0 46.0 40.0 5kuj_0001_A_0001
41.0 44.0 45.0 32.0 40.0 47.0 52.0 36.0 5kuj_0001_A_0002
25.0 51.0 46.0 29.0 49.0 41.0 35.0 31.0 5kuj_0001_A_0003
34.0 54.0 60.0 35.0 62.0 34.0 43.0 33.0 5kuj_0001_A_0004
41.0 46.0 44.0 28.0 46.0 31.0 56.0 46.0 5kuj_0001_A_0005
42.0 47.0 45.0 37.0 42.0 46.0 33.0 25.0 5tvi_0001_A_0001
34.0 46.0 47.0 37.0 39.0 44.0 31.0 32.0 5tvi_0001_A_0002
35.0 46.0 43.0 43.0 39.0 43.0 32.0 31.0 5tvi_0001_A_0003
39.0 52.0 41.0 35.0 40.0 43.0 36.0 31.0 5tvi_0001_A_0004
38.0 46.0 50.0 35.0 42.0 45.0 35.0 29.0 5tvi_0001_A_0005
36.0 41.0 55.0 43.0 46.0 48.0 42.0 44.0 5u0j_0001_B_0001
42.0 47.0 52.0 38.0 43.0 44.0 42.0 41.0 5u0j_0001_B_0002
43.0 49.0 48.0 39.0 49.0 47.0 41.0 46.0 5u0j_0001_B_0003
44.0 48.0 43.0 43.0 41.0 45.0 36.0 39.0 5u0j_0001_B_0004
44.0 42.0 53.0 42.0 42.0 44.0 46.0 46.0 5u0j_0001_B_0005
24.0 55.0 49.0 38.0 27.0 46.0 25.0 27.0 5ydf_0001_A_0001
32.0 45.0 44.0 36.0 32.0 49.0 28.0 26.0 5ydf_0001_A_0002
38.0 36.0 41.0 34.0 35.0 39.0 34.0 30.0 5ydf_0001_A_0003
37.0 26.0 39.0 32.0 35.0 31.0 36.0 29.0 5ydf_0001_A_0004
27.0 49.0 42.0 36.0 39.0 40.0 33.0 34.0 5ydf_0001_A_0005
28.0 45.0 41.0 31.0 44.0 31.0 38.0 34.0 5ym6_0001_B_0001
34.0 42.0 41.0 36.0 43.0 49.0 40.0 37.0 5ym6_0001_B_0002
23.0 56.0 46.0 32.0 34.0 28.0 40.0 41.0 5ym6_0001_B_0003
30.0 44.0 44.0 24.0 44.0 40.0 38.0 32.0 5ym6_0001_B_0004
36.0 46.0 47.0 22.0 40.0 44.0 41.0 34.0 5ym6_0001_B_0005
27.0 38.0 25.0 26.0 42.0 32.0 36.0 29.0 5ypp_0001_B_0001
25.0 31.0 39.0 22.0 37.0 35.0 30.0 34.0 5ypp_0001_B_0002
38.0 41.0 42.0 25.0 37.0 26.0 29.0 28.0 5ypp_0001_B_0003
32.0 36.0 32.0 31.0 39.0 40.0 29.0 28.0 5ypp_0001_B_0004
18.0 33.0 28.0 24.0 38.0 40.0 35.0 28.0 5ypp_0001_B_0005
36.0 48.0 37.0 42.0 54.0 41.0 40.0 41.0 6g6s_0001_A_0001
48.0 53.0 55.0 37.0 50.0 56.0 41.0 37.0 6g6s_0001_A_0002
45.0 55.0 55.0 45.0 42.0 60.0 37.0 39.0 6g6s_0001_A_0003
30.0 47.0 55.0 35.0 46.0 48.0 40.0 36.0 6g6s_0001_A_0004
43.0 48.0 42.0 43.0 49.0 52.0 38.0 35.0 6g6s_0001_A_0005
