# Supplementary material for: Protein sequence optimization with a pairwise decomposable penalty for buried unsatisfied hydrogen bonds
Source: PLoS Comput Biol. 2021 Mar 8;17(3):e1008061. doi: 10.1371/journal.pcbi.1008061 (PMC7971855; doi:10.1371/journal.pcbi.1008061)
Supplement: S1 Data — (TAR) [file pcbi.1008061.s006.tar › s1figc_buried_polars.dat]

alg10 hbond10 alg_noex10 alg5 hbond5 alg_noex5 beta16 ref15 description
68.0 82.0 75.0 75.0 73.0 64.0 80.0 73.0 1c5e_0001_B_0001
72.0 83.0 73.0 67.0 78.0 68.0 78.0 76.0 1c5e_0001_B_0002
69.0 84.0 75.0 71.0 92.0 64.0 73.0 70.0 1c5e_0001_B_0003
70.0 91.0 68.0 68.0 73.0 67.0 94.0 76.0 1c5e_0001_B_0004
73.0 76.0 68.0 72.0 76.0 75.0 79.0 72.0 1c5e_0001_B_0005
104.0 120.0 107.0 102.0 112.0 101.0 121.0 103.0 1cy5_0001_A_0001
113.0 107.0 101.0 103.0 108.0 107.0 115.0 113.0 1cy5_0001_A_0002
103.0 109.0 106.0 110.0 107.0 110.0 116.0 100.0 1cy5_0001_A_0003
103.0 120.0 100.0 108.0 106.0 111.0 114.0 100.0 1cy5_0001_A_0004
101.0 120.0 106.0 104.0 114.0 97.0 117.0 114.0 1cy5_0001_A_0005
82.0 108.0 93.0 82.0 101.0 89.0 100.0 87.0 1lli_0001_B_0001
88.0 103.0 97.0 87.0 98.0 93.0 100.0 85.0 1lli_0001_B_0002
81.0 101.0 90.0 83.0 99.0 98.0 101.0 88.0 1lli_0001_B_0003
81.0 97.0 90.0 80.0 98.0 90.0 94.0 87.0 1lli_0001_B_0004
80.0 101.0 93.0 87.0 104.0 96.0 99.0 81.0 1lli_0001_B_0005
68.0 80.0 74.0 71.0 82.0 70.0 75.0 73.0 1lxn_0001_A_0001
76.0 87.0 73.0 71.0 81.0 73.0 86.0 72.0 1lxn_0001_A_0002
72.0 86.0 72.0 73.0 83.0 75.0 74.0 63.0 1lxn_0001_A_0003
70.0 82.0 85.0 72.0 81.0 72.0 84.0 78.0 1lxn_0001_A_0004
71.0 84.0 74.0 69.0 87.0 70.0 85.0 62.0 1lxn_0001_A_0005
110.0 129.0 116.0 106.0 108.0 112.0 111.0 112.0 1mb1_0001_A_0001
103.0 112.0 117.0 110.0 125.0 109.0 104.0 108.0 1mb1_0001_A_0002
106.0 111.0 118.0 109.0 117.0 118.0 118.0 109.0 1mb1_0001_A_0003
103.0 114.0 120.0 112.0 119.0 107.0 110.0 102.0 1mb1_0001_A_0004
108.0 116.0 114.0 109.0 121.0 110.0 112.0 105.0 1mb1_0001_A_0005
80.0 95.0 91.0 79.0 80.0 84.0 88.0 73.0 1mn8_0001_A_0001
75.0 96.0 81.0 76.0 100.0 83.0 98.0 76.0 1mn8_0001_A_0002
75.0 90.0 94.0 83.0 102.0 81.0 89.0 74.0 1mn8_0001_A_0003
75.0 90.0 75.0 77.0 93.0 82.0 91.0 74.0 1mn8_0001_A_0004
82.0 85.0 86.0 74.0 96.0 82.0 97.0 71.0 1mn8_0001_A_0005
56.0 71.0 76.0 62.0 56.0 67.0 74.0 69.0 1nqj_0001_A_0001
63.0 66.0 66.0 54.0 74.0 73.0 89.0 69.0 1nqj_0001_A_0002
63.0 74.0 54.0 65.0 59.0 70.0 79.0 74.0 1nqj_0001_A_0003
62.0 66.0 73.0 60.0 69.0 67.0 89.0 78.0 1nqj_0001_A_0004
58.0 81.0 60.0 70.0 64.0 66.0 79.0 64.0 1nqj_0001_A_0005
87.0 102.0 94.0 87.0 97.0 97.0 104.0 100.0 1odv_0001_A_0001
89.0 93.0 85.0 93.0 98.0 96.0 104.0 101.0 1odv_0001_A_0002
87.0 106.0 88.0 94.0 99.0 84.0 113.0 92.0 1odv_0001_A_0003
90.0 107.0 95.0 87.0 101.0 86.0 101.0 92.0 1odv_0001_A_0004
88.0 98.0 100.0 89.0 112.0 80.0 102.0 95.0 1odv_0001_A_0005
76.0 83.0 85.0 86.0 96.0 70.0 100.0 91.0 1ts9_0001_A_0001
77.0 90.0 89.0 74.0 92.0 78.0 99.0 94.0 1ts9_0001_A_0002
79.0 92.0 84.0 82.0 94.0 83.0 92.0 95.0 1ts9_0001_A_0003
81.0 92.0 74.0 75.0 91.0 81.0 95.0 92.0 1ts9_0001_A_0004
72.0 90.0 75.0 69.0 93.0 86.0 98.0 89.0 1ts9_0001_A_0005
106.0 103.0 99.0 87.0 94.0 100.0 102.0 93.0 1u9p_0001_A_0001
96.0 101.0 107.0 95.0 114.0 106.0 102.0 87.0 1u9p_0001_A_0002
93.0 107.0 110.0 93.0 100.0 100.0 103.0 95.0 1u9p_0001_A_0003
88.0 116.0 101.0 93.0 100.0 100.0 108.0 106.0 1u9p_0001_A_0004
87.0 109.0 103.0 87.0 102.0 97.0 104.0 92.0 1u9p_0001_A_0005
84.0 104.0 82.0 82.0 101.0 93.0 100.0 96.0 1v98_0001_B_0001
85.0 109.0 82.0 89.0 104.0 99.0 106.0 90.0 1v98_0001_B_0002
86.0 106.0 89.0 80.0 107.0 85.0 94.0 84.0 1v98_0001_B_0003
87.0 105.0 89.0 90.0 106.0 85.0 101.0 90.0 1v98_0001_B_0004
80.0 102.0 91.0 81.0 106.0 83.0 103.0 82.0 1v98_0001_B_0005
101.0 107.0 103.0 91.0 108.0 99.0 115.0 108.0 1w3e_0001_A_0001
101.0 96.0 117.0 102.0 110.0 102.0 112.0 116.0 1w3e_0001_A_0002
108.0 111.0 116.0 102.0 103.0 106.0 114.0 113.0 1w3e_0001_A_0003
95.0 106.0 115.0 101.0 111.0 111.0 121.0 106.0 1w3e_0001_A_0004
94.0 106.0 102.0 106.0 115.0 102.0 111.0 103.0 1w3e_0001_A_0005
84.0 95.0 91.0 85.0 84.0 90.0 94.0 94.0 1x1w_0001_B_0001
82.0 91.0 93.0 83.0 93.0 93.0 98.0 95.0 1x1w_0001_B_0002
87.0 97.0 94.0 88.0 86.0 88.0 91.0 95.0 1x1w_0001_B_0003
85.0 96.0 94.0 84.0 90.0 100.0 98.0 90.0 1x1w_0001_B_0004
89.0 91.0 81.0 88.0 99.0 84.0 100.0 86.0 1x1w_0001_B_0005
69.0 82.0 80.0 73.0 83.0 89.0 84.0 69.0 1xe1_0001_A_0001
70.0 85.0 65.0 74.0 81.0 79.0 78.0 80.0 1xe1_0001_A_0002
73.0 87.0 72.0 64.0 83.0 80.0 87.0 73.0 1xe1_0001_A_0003
79.0 86.0 74.0 70.0 79.0 81.0 79.0 78.0 1xe1_0001_A_0004
77.0 94.0 81.0 70.0 91.0 76.0 84.0 70.0 1xe1_0001_A_0005
75.0 89.0 81.0 76.0 100.0 81.0 91.0 87.0 2a66_0001_A_0001
74.0 87.0 79.0 87.0 87.0 73.0 84.0 78.0 2a66_0001_A_0002
78.0 94.0 76.0 77.0 86.0 76.0 86.0 80.0 2a66_0001_A_0003
82.0 94.0 73.0 74.0 90.0 81.0 85.0 77.0 2a66_0001_A_0004
81.0 95.0 77.0 82.0 87.0 74.0 85.0 81.0 2a66_0001_A_0005
70.0 74.0 67.0 67.0 83.0 67.0 78.0 70.0 2c3w_0001_A_0001
62.0 75.0 73.0 62.0 76.0 71.0 72.0 71.0 2c3w_0001_A_0002
63.0 73.0 74.0 61.0 79.0 67.0 72.0 69.0 2c3w_0001_A_0003
67.0 79.0 70.0 66.0 77.0 64.0 70.0 70.0 2c3w_0001_A_0004
61.0 79.0 72.0 64.0 76.0 75.0 67.0 72.0 2c3w_0001_A_0005
85.0 101.0 95.0 99.0 103.0 96.0 87.0 95.0 2co5_0001_A_0001
95.0 111.0 106.0 93.0 95.0 98.0 88.0 96.0 2co5_0001_A_0002
97.0 94.0 105.0 92.0 96.0 103.0 95.0 87.0 2co5_0001_A_0003
88.0 92.0 99.0 88.0 100.0 90.0 103.0 85.0 2co5_0001_A_0004
102.0 108.0 97.0 87.0 91.0 96.0 93.0 91.0 2co5_0001_A_0005
113.0 113.0 113.0 106.0 107.0 110.0 119.0 105.0 2cwy_0001_A_0001
108.0 115.0 115.0 99.0 109.0 117.0 114.0 113.0 2cwy_0001_A_0002
112.0 119.0 114.0 106.0 108.0 102.0 110.0 109.0 2cwy_0001_A_0003
107.0 122.0 103.0 107.0 120.0 105.0 109.0 108.0 2cwy_0001_A_0004
102.0 120.0 113.0 106.0 105.0 108.0 115.0 115.0 2cwy_0001_A_0005
87.0 107.0 90.0 94.0 104.0 97.0 99.0 75.0 2dyj_0001_A_0001
84.0 108.0 94.0 86.0 97.0 99.0 94.0 92.0 2dyj_0001_A_0002
83.0 101.0 99.0 91.0 100.0 96.0 95.0 95.0 2dyj_0001_A_0003
92.0 90.0 92.0 84.0 97.0 94.0 102.0 81.0 2dyj_0001_A_0004
89.0 103.0 82.0 88.0 97.0 99.0 102.0 85.0 2dyj_0001_A_0005
80.0 100.0 93.0 83.0 95.0 84.0 100.0 86.0 2ebb_0001_A_0001
92.0 97.0 88.0 85.0 96.0 102.0 96.0 92.0 2ebb_0001_A_0002
78.0 95.0 91.0 85.0 88.0 80.0 97.0 99.0 2ebb_0001_A_0003
86.0 110.0 99.0 90.0 105.0 94.0 98.0 91.0 2ebb_0001_A_0004
78.0 105.0 95.0 87.0 95.0 93.0 97.0 93.0 2ebb_0001_A_0005
93.0 93.0 84.0 91.0 100.0 87.0 102.0 88.0 2il4_0001_A_0001
93.0 88.0 97.0 90.0 83.0 93.0 102.0 95.0 2il4_0001_A_0002
90.0 103.0 88.0 80.0 90.0 90.0 106.0 93.0 2il4_0001_A_0003
89.0 97.0 90.0 92.0 84.0 90.0 99.0 93.0 2il4_0001_A_0004
87.0 98.0 85.0 82.0 95.0 84.0 101.0 92.0 2il4_0001_A_0005
92.0 103.0 111.0 96.0 97.0 96.0 106.0 96.0 2j9u_0001_A_0001
90.0 97.0 104.0 101.0 106.0 95.0 109.0 93.0 2j9u_0001_A_0002
94.0 103.0 93.0 92.0 104.0 97.0 105.0 94.0 2j9u_0001_A_0003
89.0 109.0 93.0 93.0 100.0 109.0 109.0 102.0 2j9u_0001_A_0004
94.0 103.0 86.0 93.0 100.0 98.0 105.0 87.0 2j9u_0001_A_0005
84.0 94.0 78.0 78.0 81.0 81.0 87.0 77.0 2oqk_0001_A_0001
79.0 90.0 75.0 77.0 97.0 83.0 86.0 80.0 2oqk_0001_A_0002
77.0 91.0 84.0 81.0 90.0 90.0 87.0 83.0 2oqk_0001_A_0003
70.0 92.0 80.0 78.0 85.0 81.0 88.0 81.0 2oqk_0001_A_0004
73.0 90.0 87.0 74.0 88.0 80.0 82.0 81.0 2oqk_0001_A_0005
89.0 91.0 80.0 83.0 85.0 85.0 90.0 76.0 2pko_0001_A_0001
81.0 81.0 78.0 78.0 89.0 91.0 93.0 77.0 2pko_0001_A_0002
86.0 86.0 94.0 79.0 93.0 78.0 91.0 81.0 2pko_0001_A_0003
87.0 88.0 86.0 82.0 88.0 87.0 92.0 83.0 2pko_0001_A_0004
79.0 89.0 84.0 82.0 92.0 86.0 102.0 81.0 2pko_0001_A_0005
74.0 92.0 76.0 77.0 88.0 77.0 90.0 70.0 2pr0_0001_A_0001
75.0 85.0 86.0 76.0 92.0 80.0 90.0 73.0 2pr0_0001_A_0002
76.0 90.0 84.0 79.0 93.0 81.0 81.0 79.0 2pr0_0001_A_0003
83.0 84.0 82.0 78.0 95.0 86.0 82.0 75.0 2pr0_0001_A_0004
80.0 85.0 88.0 76.0 95.0 82.0 82.0 80.0 2pr0_0001_A_0005
82.0 94.0 91.0 82.0 84.0 87.0 86.0 94.0 2ptv_0001_A_0001
80.0 81.0 80.0 92.0 77.0 80.0 91.0 88.0 2ptv_0001_A_0002
78.0 75.0 92.0 82.0 80.0 81.0 94.0 92.0 2ptv_0001_A_0003
79.0 92.0 87.0 84.0 81.0 90.0 93.0 88.0 2ptv_0001_A_0004
85.0 89.0 93.0 89.0 91.0 86.0 95.0 93.0 2ptv_0001_A_0005
84.0 93.0 90.0 78.0 81.0 83.0 90.0 83.0 2qai_0001_B_0001
75.0 95.0 86.0 82.0 75.0 87.0 94.0 79.0 2qai_0001_B_0002
75.0 86.0 84.0 76.0 94.0 86.0 90.0 80.0 2qai_0001_B_0003
75.0 92.0 84.0 77.0 83.0 83.0 95.0 74.0 2qai_0001_B_0004
75.0 84.0 87.0 75.0 86.0 86.0 87.0 78.0 2qai_0001_B_0005
83.0 91.0 87.0 82.0 95.0 85.0 97.0 85.0 2qrr_0001_A_0001
81.0 101.0 87.0 88.0 93.0 83.0 100.0 95.0 2qrr_0001_A_0002
86.0 98.0 78.0 79.0 85.0 94.0 87.0 86.0 2qrr_0001_A_0003
81.0 101.0 89.0 88.0 94.0 88.0 101.0 89.0 2qrr_0001_A_0004
85.0 99.0 84.0 81.0 96.0 91.0 95.0 82.0 2qrr_0001_A_0005
79.0 75.0 72.0 80.0 78.0 85.0 80.0 83.0 2v1y_0001_A_0001
77.0 88.0 77.0 72.0 82.0 80.0 93.0 73.0 2v1y_0001_A_0002
74.0 82.0 78.0 73.0 83.0 81.0 82.0 83.0 2v1y_0001_A_0003
75.0 72.0 82.0 80.0 83.0 75.0 94.0 85.0 2v1y_0001_A_0004
78.0 75.0 82.0 70.0 79.0 74.0 87.0 71.0 2v1y_0001_A_0005
65.0 73.0 69.0 66.0 64.0 65.0 72.0 66.0 2v33_0001_A_0001
61.0 73.0 68.0 68.0 77.0 65.0 72.0 64.0 2v33_0001_A_0002
70.0 67.0 68.0 63.0 68.0 66.0 74.0 70.0 2v33_0001_A_0003
62.0 76.0 69.0 66.0 77.0 69.0 72.0 65.0 2v33_0001_A_0004
65.0 75.0 62.0 70.0 75.0 67.0 72.0 68.0 2v33_0001_A_0005
82.0 95.0 90.0 84.0 100.0 84.0 111.0 100.0 2v76_0001_A_0001
89.0 92.0 91.0 81.0 90.0 88.0 110.0 94.0 2v76_0001_A_0002
81.0 90.0 89.0 88.0 88.0 95.0 113.0 105.0 2v76_0001_A_0003
74.0 90.0 88.0 79.0 98.0 94.0 109.0 103.0 2v76_0001_A_0004
81.0 102.0 96.0 85.0 106.0 83.0 118.0 102.0 2v76_0001_A_0005
52.0 86.0 64.0 51.0 70.0 66.0 81.0 59.0 3dsg_0001_A_0001
68.0 70.0 68.0 61.0 65.0 66.0 73.0 58.0 3dsg_0001_A_0002
66.0 83.0 75.0 69.0 63.0 75.0 69.0 64.0 3dsg_0001_A_0003
54.0 76.0 57.0 62.0 79.0 66.0 71.0 65.0 3dsg_0001_A_0004
69.0 74.0 64.0 59.0 73.0 60.0 74.0 59.0 3dsg_0001_A_0005
96.0 98.0 95.0 84.0 100.0 93.0 98.0 94.0 3fn1_0001_A_0001
93.0 99.0 95.0 98.0 92.0 89.0 101.0 92.0 3fn1_0001_A_0002
94.0 96.0 95.0 90.0 102.0 89.0 99.0 98.0 3fn1_0001_A_0003
90.0 96.0 92.0 92.0 100.0 101.0 97.0 94.0 3fn1_0001_A_0004
79.0 102.0 94.0 93.0 96.0 90.0 104.0 92.0 3fn1_0001_A_0005
69.0 84.0 71.0 74.0 83.0 77.0 82.0 82.0 3fpn_0001_B_0001
69.0 78.0 74.0 66.0 96.0 72.0 85.0 85.0 3fpn_0001_B_0002
74.0 93.0 76.0 66.0 85.0 75.0 84.0 79.0 3fpn_0001_B_0003
79.0 87.0 82.0 66.0 96.0 76.0 81.0 78.0 3fpn_0001_B_0004
76.0 91.0 77.0 69.0 77.0 74.0 83.0 84.0 3fpn_0001_B_0005
89.0 103.0 91.0 84.0 100.0 87.0 89.0 88.0 3g73_0001_A_0001
83.0 103.0 87.0 87.0 94.0 92.0 93.0 90.0 3g73_0001_A_0002
79.0 95.0 90.0 83.0 90.0 93.0 90.0 88.0 3g73_0001_A_0003
91.0 108.0 90.0 81.0 98.0 90.0 91.0 82.0 3g73_0001_A_0004
80.0 94.0 87.0 76.0 96.0 91.0 89.0 90.0 3g73_0001_A_0005
62.0 78.0 63.0 61.0 71.0 68.0 85.0 74.0 3guf_0001_A_0001
64.0 75.0 75.0 71.0 72.0 73.0 81.0 71.0 3guf_0001_A_0002
61.0 78.0 68.0 65.0 72.0 74.0 88.0 75.0 3guf_0001_A_0003
66.0 72.0 63.0 59.0 71.0 67.0 81.0 66.0 3guf_0001_A_0004
62.0 70.0 68.0 64.0 68.0 64.0 93.0 67.0 3guf_0001_A_0005
73.0 96.0 85.0 87.0 88.0 81.0 76.0 90.0 3h7h_0001_B_0001
70.0 79.0 92.0 82.0 86.0 77.0 77.0 75.0 3h7h_0001_B_0002
78.0 83.0 76.0 76.0 81.0 95.0 85.0 88.0 3h7h_0001_B_0003
77.0 82.0 82.0 82.0 86.0 81.0 77.0 81.0 3h7h_0001_B_0004
82.0 75.0 87.0 82.0 79.0 90.0 79.0 78.0 3h7h_0001_B_0005
99.0 93.0 102.0 98.0 102.0 101.0 106.0 97.0 3hes_0001_B_0001
100.0 106.0 107.0 92.0 104.0 95.0 103.0 100.0 3hes_0001_B_0002
99.0 106.0 105.0 95.0 103.0 104.0 109.0 105.0 3hes_0001_B_0003
104.0 102.0 98.0 96.0 108.0 96.0 105.0 100.0 3hes_0001_B_0004
100.0 106.0 97.0 99.0 105.0 101.0 105.0 104.0 3hes_0001_B_0005
77.0 89.0 85.0 74.0 94.0 74.0 81.0 76.0 3hix_0001_A_0001
74.0 92.0 79.0 74.0 88.0 89.0 85.0 78.0 3hix_0001_A_0002
81.0 95.0 79.0 72.0 95.0 77.0 83.0 74.0 3hix_0001_A_0003
68.0 100.0 80.0 77.0 97.0 74.0 85.0 79.0 3hix_0001_A_0004
77.0 106.0 76.0 68.0 78.0 82.0 87.0 76.0 3hix_0001_A_0005
88.0 93.0 94.0 88.0 95.0 85.0 109.0 89.0 3hrl_0001_A_0001
94.0 96.0 95.0 84.0 95.0 95.0 96.0 89.0 3hrl_0001_A_0002
90.0 91.0 81.0 86.0 93.0 86.0 105.0 87.0 3hrl_0001_A_0003
86.0 89.0 93.0 82.0 104.0 83.0 99.0 92.0 3hrl_0001_A_0004
87.0 94.0 88.0 90.0 91.0 84.0 94.0 90.0 3hrl_0001_A_0005
84.0 106.0 92.0 82.0 94.0 92.0 91.0 86.0 3ipj_0001_A_0001
96.0 95.0 89.0 82.0 91.0 88.0 95.0 85.0 3ipj_0001_A_0002
80.0 87.0 92.0 89.0 99.0 85.0 100.0 76.0 3ipj_0001_A_0003
85.0 99.0 87.0 88.0 87.0 87.0 95.0 90.0 3ipj_0001_A_0004
87.0 101.0 91.0 90.0 95.0 87.0 98.0 95.0 3ipj_0001_A_0005
82.0 105.0 90.0 88.0 98.0 85.0 102.0 92.0 3jrz_0001_B_0001
89.0 107.0 92.0 89.0 88.0 84.0 105.0 87.0 3jrz_0001_B_0002
90.0 98.0 85.0 91.0 95.0 80.0 97.0 101.0 3jrz_0001_B_0003
91.0 95.0 90.0 86.0 98.0 86.0 98.0 96.0 3jrz_0001_B_0004
92.0 101.0 88.0 94.0 87.0 92.0 98.0 87.0 3jrz_0001_B_0005
98.0 103.0 95.0 95.0 97.0 96.0 106.0 101.0 3jto_0001_A_0001
101.0 104.0 98.0 104.0 98.0 96.0 106.0 98.0 3jto_0001_A_0002
92.0 120.0 100.0 92.0 107.0 95.0 115.0 98.0 3jto_0001_A_0003
91.0 107.0 96.0 102.0 105.0 96.0 105.0 98.0 3jto_0001_A_0004
104.0 96.0 99.0 94.0 110.0 102.0 116.0 95.0 3jto_0001_A_0005
65.0 88.0 82.0 76.0 75.0 76.0 75.0 73.0 3k0x_0001_A_0001
78.0 84.0 76.0 78.0 83.0 77.0 81.0 76.0 3k0x_0001_A_0002
81.0 83.0 94.0 76.0 90.0 71.0 73.0 76.0 3k0x_0001_A_0003
68.0 82.0 74.0 74.0 82.0 78.0 85.0 80.0 3k0x_0001_A_0004
78.0 92.0 76.0 75.0 78.0 72.0 88.0 75.0 3k0x_0001_A_0005
101.0 123.0 119.0 110.0 118.0 114.0 108.0 99.0 3kav_0001_B_0001
99.0 113.0 119.0 104.0 119.0 112.0 115.0 109.0 3kav_0001_B_0002
100.0 112.0 110.0 108.0 124.0 106.0 113.0 109.0 3kav_0001_B_0003
109.0 128.0 133.0 106.0 114.0 116.0 115.0 104.0 3kav_0001_B_0004
101.0 133.0 119.0 108.0 124.0 116.0 112.0 101.0 3kav_0001_B_0005
80.0 96.0 91.0 81.0 99.0 90.0 100.0 94.0 3ke2_0001_B_0001
83.0 87.0 86.0 83.0 98.0 94.0 106.0 96.0 3ke2_0001_B_0002
93.0 93.0 87.0 85.0 90.0 91.0 99.0 97.0 3ke2_0001_B_0003
89.0 106.0 89.0 89.0 96.0 89.0 105.0 95.0 3ke2_0001_B_0004
80.0 104.0 97.0 85.0 97.0 91.0 105.0 93.0 3ke2_0001_B_0005
71.0 74.0 80.0 74.0 75.0 76.0 66.0 66.0 3klw_0001_B_0001
70.0 81.0 72.0 67.0 78.0 84.0 74.0 71.0 3klw_0001_B_0002
65.0 84.0 74.0 67.0 83.0 71.0 67.0 70.0 3klw_0001_B_0003
70.0 80.0 83.0 74.0 80.0 73.0 70.0 73.0 3klw_0001_B_0004
70.0 86.0 84.0 73.0 77.0 70.0 75.0 68.0 3klw_0001_B_0005
81.0 97.0 84.0 76.0 91.0 81.0 81.0 84.0 3lkl_0001_A_0001
74.0 95.0 81.0 82.0 76.0 76.0 78.0 85.0 3lkl_0001_A_0002
75.0 89.0 86.0 79.0 78.0 86.0 79.0 85.0 3lkl_0001_A_0003
82.0 77.0 86.0 77.0 87.0 92.0 86.0 80.0 3lkl_0001_A_0004
78.0 72.0 85.0 72.0 86.0 78.0 82.0 83.0 3lkl_0001_A_0005
99.0 101.0 95.0 102.0 104.0 99.0 114.0 97.0 3lmo_0001_B_0001
98.0 113.0 110.0 97.0 104.0 96.0 115.0 102.0 3lmo_0001_B_0002
103.0 115.0 103.0 95.0 120.0 104.0 117.0 112.0 3lmo_0001_B_0003
108.0 103.0 108.0 106.0 110.0 101.0 115.0 100.0 3lmo_0001_B_0004
100.0 103.0 107.0 104.0 94.0 99.0 113.0 103.0 3lmo_0001_B_0005
54.0 65.0 59.0 54.0 60.0 50.0 54.0 58.0 3mqi_0001_B_0001
55.0 59.0 57.0 45.0 66.0 60.0 60.0 57.0 3mqi_0001_B_0002
48.0 63.0 55.0 46.0 59.0 46.0 67.0 59.0 3mqi_0001_B_0003
59.0 67.0 52.0 49.0 56.0 50.0 64.0 54.0 3mqi_0001_B_0004
49.0 67.0 57.0 52.0 63.0 59.0 58.0 51.0 3mqi_0001_B_0005
66.0 65.0 64.0 58.0 71.0 71.0 76.0 64.0 3myz_0001_A_0001
66.0 68.0 66.0 56.0 73.0 60.0 84.0 56.0 3myz_0001_A_0002
71.0 68.0 71.0 61.0 63.0 65.0 75.0 55.0 3myz_0001_A_0003
64.0 70.0 70.0 69.0 74.0 62.0 84.0 62.0 3myz_0001_A_0004
68.0 83.0 75.0 57.0 72.0 63.0 86.0 63.0 3myz_0001_A_0005
58.0 64.0 57.0 55.0 58.0 66.0 69.0 61.0 3nwx_0001_B_0001
73.0 61.0 65.0 61.0 63.0 63.0 62.0 68.0 3nwx_0001_B_0002
58.0 68.0 69.0 56.0 58.0 73.0 64.0 61.0 3nwx_0001_B_0003
61.0 61.0 65.0 51.0 64.0 67.0 62.0 64.0 3nwx_0001_B_0004
58.0 63.0 71.0 61.0 62.0 65.0 58.0 60.0 3nwx_0001_B_0005
87.0 99.0 94.0 84.0 95.0 89.0 101.0 87.0 3pd7_0001_A_0001
91.0 103.0 94.0 88.0 91.0 89.0 100.0 84.0 3pd7_0001_A_0002
85.0 98.0 93.0 88.0 86.0 97.0 92.0 83.0 3pd7_0001_A_0003
83.0 96.0 95.0 89.0 95.0 101.0 92.0 83.0 3pd7_0001_A_0004
94.0 98.0 98.0 86.0 98.0 99.0 97.0 83.0 3pd7_0001_A_0005
99.0 111.0 109.0 106.0 109.0 104.0 109.0 104.0 3pqk_0001_A_0001
99.0 104.0 108.0 102.0 102.0 102.0 102.0 98.0 3pqk_0001_A_0002
100.0 103.0 105.0 106.0 104.0 105.0 100.0 104.0 3pqk_0001_A_0003
106.0 113.0 110.0 102.0 109.0 104.0 105.0 106.0 3pqk_0001_A_0004
96.0 106.0 101.0 109.0 101.0 98.0 107.0 100.0 3pqk_0001_A_0005
85.0 103.0 86.0 82.0 103.0 97.0 101.0 88.0 3q7t_0001_B_0001
85.0 103.0 95.0 79.0 99.0 91.0 103.0 84.0 3q7t_0001_B_0002
91.0 91.0 89.0 79.0 93.0 100.0 108.0 85.0 3q7t_0001_B_0003
86.0 111.0 93.0 86.0 98.0 89.0 100.0 88.0 3q7t_0001_B_0004
84.0 103.0 86.0 86.0 90.0 99.0 99.0 82.0 3q7t_0001_B_0005
68.0 77.0 71.0 70.0 76.0 74.0 87.0 85.0 3qby_0001_A_0001
65.0 85.0 71.0 59.0 82.0 74.0 82.0 84.0 3qby_0001_A_0002
72.0 82.0 75.0 76.0 80.0 73.0 79.0 81.0 3qby_0001_A_0003
75.0 77.0 68.0 74.0 86.0 82.0 86.0 94.0 3qby_0001_A_0004
67.0 80.0 84.0 79.0 90.0 82.0 83.0 89.0 3qby_0001_A_0005
95.0 105.0 100.0 94.0 108.0 98.0 105.0 98.0 3t04_0001_A_0001
94.0 95.0 103.0 99.0 109.0 88.0 105.0 102.0 3t04_0001_A_0002
90.0 106.0 104.0 105.0 99.0 105.0 109.0 99.0 3t04_0001_A_0003
98.0 106.0 99.0 102.0 104.0 108.0 109.0 99.0 3t04_0001_A_0004
110.0 92.0 81.0 104.0 105.0 103.0 105.0 108.0 3t04_0001_A_0005
79.0 84.0 83.0 73.0 74.0 78.0 78.0 73.0 3t9z_0001_B_0001
75.0 90.0 72.0 74.0 87.0 73.0 82.0 78.0 3t9z_0001_B_0002
74.0 84.0 78.0 77.0 89.0 76.0 85.0 69.0 3t9z_0001_B_0003
74.0 80.0 80.0 78.0 81.0 68.0 80.0 72.0 3t9z_0001_B_0004
78.0 88.0 73.0 74.0 80.0 77.0 76.0 72.0 3t9z_0001_B_0005
73.0 86.0 79.0 76.0 79.0 85.0 99.0 81.0 3uv0_0001_A_0001
77.0 86.0 73.0 69.0 92.0 73.0 96.0 78.0 3uv0_0001_A_0002
84.0 75.0 77.0 81.0 84.0 76.0 85.0 86.0 3uv0_0001_A_0003
74.0 80.0 84.0 78.0 84.0 81.0 91.0 87.0 3uv0_0001_A_0004
68.0 85.0 85.0 77.0 92.0 81.0 93.0 90.0 3uv0_0001_A_0005
98.0 117.0 101.0 100.0 102.0 105.0 108.0 94.0 3zfi_0001_A_0001
99.0 108.0 105.0 97.0 103.0 101.0 105.0 102.0 3zfi_0001_A_0002
100.0 110.0 96.0 100.0 110.0 101.0 110.0 106.0 3zfi_0001_A_0003
103.0 109.0 107.0 101.0 105.0 104.0 108.0 100.0 3zfi_0001_A_0004
103.0 106.0 105.0 98.0 104.0 107.0 103.0 96.0 3zfi_0001_A_0005
68.0 73.0 73.0 69.0 80.0 72.0 84.0 64.0 4amh_0001_B_0001
75.0 84.0 76.0 74.0 77.0 75.0 78.0 67.0 4amh_0001_B_0002
73.0 81.0 66.0 64.0 79.0 76.0 78.0 67.0 4amh_0001_B_0003
66.0 84.0 70.0 70.0 70.0 71.0 85.0 83.0 4amh_0001_B_0004
76.0 80.0 77.0 68.0 72.0 71.0 79.0 71.0 4amh_0001_B_0005
97.0 111.0 101.0 98.0 105.0 89.0 105.0 94.0 4avr_0001_B_0001
98.0 108.0 99.0 96.0 118.0 103.0 95.0 99.0 4avr_0001_B_0002
91.0 116.0 113.0 95.0 111.0 98.0 106.0 99.0 4avr_0001_B_0003
99.0 115.0 105.0 101.0 111.0 101.0 107.0 101.0 4avr_0001_B_0004
105.0 117.0 112.0 95.0 111.0 102.0 107.0 101.0 4avr_0001_B_0005
81.0 82.0 70.0 75.0 90.0 80.0 96.0 75.0 4dp4_0001_A_0001
77.0 81.0 73.0 74.0 89.0 83.0 85.0 73.0 4dp4_0001_A_0002
74.0 76.0 90.0 69.0 92.0 72.0 94.0 73.0 4dp4_0001_A_0003
91.0 78.0 71.0 80.0 70.0 67.0 85.0 78.0 4dp4_0001_A_0004
78.0 86.0 70.0 80.0 76.0 79.0 89.0 75.0 4dp4_0001_A_0005
110.0 119.0 115.0 110.0 111.0 106.0 116.0 101.0 4drh_0001_B_0001
113.0 122.0 109.0 105.0 116.0 116.0 115.0 112.0 4drh_0001_B_0002
111.0 117.0 110.0 110.0 116.0 110.0 121.0 116.0 4drh_0001_B_0003
110.0 119.0 116.0 109.0 120.0 101.0 116.0 116.0 4drh_0001_B_0004
110.0 126.0 118.0 117.0 119.0 103.0 115.0 113.0 4drh_0001_B_0005
89.0 92.0 94.0 88.0 82.0 89.0 102.0 88.0 4ebg_0001_A_0001
93.0 88.0 94.0 88.0 81.0 88.0 91.0 87.0 4ebg_0001_A_0002
84.0 95.0 98.0 92.0 83.0 88.0 90.0 94.0 4ebg_0001_A_0003
89.0 94.0 92.0 82.0 86.0 92.0 94.0 85.0 4ebg_0001_A_0004
90.0 87.0 100.0 82.0 87.0 97.0 101.0 91.0 4ebg_0001_A_0005
70.0 79.0 72.0 68.0 75.0 65.0 82.0 80.0 4es1_0001_A_0001
68.0 78.0 79.0 64.0 82.0 67.0 88.0 85.0 4es1_0001_A_0002
71.0 76.0 75.0 75.0 74.0 69.0 84.0 76.0 4es1_0001_A_0003
74.0 76.0 71.0 76.0 75.0 71.0 84.0 78.0 4es1_0001_A_0004
67.0 73.0 70.0 77.0 71.0 65.0 82.0 75.0 4es1_0001_A_0005
107.0 118.0 114.0 104.0 118.0 118.0 120.0 112.0 4g4k_0001_A_0001
106.0 130.0 123.0 111.0 118.0 107.0 127.0 105.0 4g4k_0001_A_0002
110.0 117.0 108.0 99.0 116.0 111.0 129.0 110.0 4g4k_0001_A_0003
102.0 115.0 116.0 107.0 113.0 107.0 132.0 109.0 4g4k_0001_A_0004
94.0 118.0 118.0 103.0 116.0 101.0 124.0 110.0 4g4k_0001_A_0005
50.0 69.0 78.0 61.0 57.0 62.0 69.0 60.0 4i68_0001_A_0001
65.0 67.0 69.0 61.0 66.0 64.0 75.0 56.0 4i68_0001_A_0002
56.0 79.0 67.0 59.0 70.0 74.0 78.0 59.0 4i68_0001_A_0003
61.0 64.0 62.0 63.0 76.0 65.0 68.0 58.0 4i68_0001_A_0004
59.0 70.0 66.0 58.0 65.0 77.0 64.0 57.0 4i68_0001_A_0005
56.0 56.0 56.0 48.0 59.0 54.0 55.0 59.0 4i6s_0001_B_0001
44.0 54.0 59.0 44.0 56.0 49.0 51.0 53.0 4i6s_0001_B_0002
43.0 64.0 60.0 50.0 57.0 56.0 57.0 64.0 4i6s_0001_B_0003
46.0 58.0 59.0 48.0 59.0 55.0 57.0 56.0 4i6s_0001_B_0004
46.0 49.0 48.0 54.0 62.0 69.0 55.0 57.0 4i6s_0001_B_0005
65.0 73.0 62.0 65.0 57.0 60.0 76.0 64.0 4jeg_0001_B_0001
61.0 67.0 68.0 55.0 71.0 61.0 75.0 61.0 4jeg_0001_B_0002
57.0 59.0 61.0 62.0 66.0 60.0 75.0 61.0 4jeg_0001_B_0003
66.0 69.0 62.0 65.0 67.0 57.0 67.0 62.0 4jeg_0001_B_0004
64.0 61.0 67.0 59.0 58.0 71.0 74.0 60.0 4jeg_0001_B_0005
46.0 68.0 50.0 49.0 58.0 52.0 62.0 59.0 4jgu_0001_A_0001
41.0 54.0 46.0 50.0 66.0 57.0 64.0 55.0 4jgu_0001_A_0002
47.0 67.0 60.0 45.0 62.0 49.0 58.0 59.0 4jgu_0001_A_0003
52.0 61.0 50.0 50.0 65.0 57.0 68.0 60.0 4jgu_0001_A_0004
48.0 59.0 45.0 52.0 72.0 47.0 62.0 62.0 4jgu_0001_A_0005
74.0 77.0 71.0 62.0 74.0 63.0 72.0 61.0 4kv2_0001_A_0001
66.0 75.0 73.0 61.0 81.0 68.0 84.0 65.0 4kv2_0001_A_0002
65.0 78.0 68.0 76.0 73.0 74.0 78.0 69.0 4kv2_0001_A_0003
60.0 78.0 67.0 58.0 73.0 64.0 91.0 63.0 4kv2_0001_A_0004
63.0 73.0 73.0 62.0 78.0 60.0 75.0 59.0 4kv2_0001_A_0005
77.0 87.0 85.0 80.0 87.0 88.0 95.0 86.0 4mhv_0001_A_0001
87.0 100.0 84.0 78.0 86.0 88.0 86.0 86.0 4mhv_0001_A_0002
86.0 90.0 95.0 85.0 89.0 84.0 91.0 84.0 4mhv_0001_A_0003
92.0 90.0 84.0 86.0 89.0 84.0 89.0 84.0 4mhv_0001_A_0004
96.0 91.0 92.0 78.0 95.0 90.0 90.0 83.0 4mhv_0001_A_0005
86.0 88.0 95.0 79.0 91.0 82.0 96.0 99.0 4mmg_0001_A_0001
83.0 89.0 92.0 77.0 100.0 85.0 100.0 90.0 4mmg_0001_A_0002
79.0 103.0 87.0 87.0 89.0 92.0 94.0 96.0 4mmg_0001_A_0003
90.0 102.0 104.0 78.0 90.0 84.0 95.0 96.0 4mmg_0001_A_0004
83.0 78.0 77.0 84.0 100.0 80.0 96.0 98.0 4mmg_0001_A_0005
81.0 99.0 90.0 85.0 88.0 90.0 94.0 80.0 4mu7_0001_A_0001
90.0 92.0 92.0 85.0 99.0 90.0 100.0 94.0 4mu7_0001_A_0002
93.0 99.0 95.0 91.0 99.0 88.0 93.0 86.0 4mu7_0001_A_0003
88.0 85.0 91.0 94.0 89.0 82.0 96.0 100.0 4mu7_0001_A_0004
83.0 92.0 99.0 79.0 96.0 87.0 102.0 92.0 4mu7_0001_A_0005
106.0 118.0 100.0 101.0 112.0 101.0 116.0 98.0 4n1l_0001_A_0001
96.0 117.0 100.0 97.0 116.0 106.0 103.0 107.0 4n1l_0001_A_0002
101.0 109.0 107.0 100.0 113.0 98.0 108.0 96.0 4n1l_0001_A_0003
100.0 109.0 99.0 100.0 122.0 103.0 107.0 97.0 4n1l_0001_A_0004
98.0 115.0 98.0 93.0 112.0 105.0 111.0 97.0 4n1l_0001_A_0005
77.0 91.0 84.0 79.0 85.0 78.0 82.0 74.0 4ndt_0001_B_0001
83.0 101.0 81.0 87.0 83.0 86.0 87.0 73.0 4ndt_0001_B_0002
80.0 92.0 89.0 81.0 80.0 81.0 82.0 80.0 4ndt_0001_B_0003
77.0 78.0 86.0 79.0 85.0 89.0 80.0 86.0 4ndt_0001_B_0004
90.0 83.0 76.0 79.0 86.0 76.0 87.0 79.0 4ndt_0001_B_0005
97.0 105.0 93.0 92.0 105.0 92.0 106.0 93.0 4ojg_0001_A_0001
94.0 97.0 93.0 92.0 111.0 97.0 107.0 105.0 4ojg_0001_A_0002
96.0 99.0 89.0 90.0 108.0 90.0 107.0 98.0 4ojg_0001_A_0003
91.0 102.0 104.0 90.0 109.0 99.0 97.0 108.0 4ojg_0001_A_0004
99.0 102.0 113.0 91.0 100.0 86.0 109.0 102.0 4ojg_0001_A_0005
91.0 98.0 87.0 93.0 98.0 93.0 96.0 102.0 4pug_0001_A_0001
93.0 96.0 90.0 88.0 103.0 104.0 101.0 93.0 4pug_0001_A_0002
84.0 101.0 90.0 92.0 101.0 93.0 93.0 92.0 4pug_0001_A_0003
87.0 104.0 97.0 95.0 101.0 89.0 103.0 90.0 4pug_0001_A_0004
91.0 95.0 99.0 90.0 100.0 98.0 105.0 95.0 4pug_0001_A_0005
87.0 85.0 82.0 85.0 87.0 93.0 100.0 88.0 4u3q_0001_A_0001
78.0 79.0 92.0 83.0 100.0 83.0 107.0 89.0 4u3q_0001_A_0002
79.0 95.0 85.0 77.0 83.0 78.0 99.0 86.0 4u3q_0001_A_0003
79.0 89.0 90.0 82.0 89.0 80.0 101.0 88.0 4u3q_0001_A_0004
82.0 85.0 80.0 78.0 85.0 83.0 100.0 85.0 4u3q_0001_A_0005
84.0 90.0 84.0 89.0 84.0 86.0 107.0 94.0 4ud7_0001_A_0001
83.0 94.0 88.0 77.0 85.0 81.0 103.0 89.0 4ud7_0001_A_0002
88.0 100.0 91.0 81.0 87.0 99.0 103.0 100.0 4ud7_0001_A_0003
84.0 91.0 91.0 80.0 82.0 84.0 103.0 89.0 4ud7_0001_A_0004
86.0 80.0 92.0 84.0 90.0 91.0 103.0 91.0 4ud7_0001_A_0005
72.0 92.0 72.0 67.0 82.0 80.0 84.0 75.0 4xqm_0001_A_0001
68.0 80.0 76.0 69.0 89.0 75.0 79.0 79.0 4xqm_0001_A_0002
76.0 84.0 84.0 74.0 93.0 74.0 83.0 79.0 4xqm_0001_A_0003
72.0 80.0 76.0 70.0 86.0 77.0 81.0 80.0 4xqm_0001_A_0004
64.0 77.0 85.0 69.0 76.0 87.0 82.0 77.0 4xqm_0001_A_0005
106.0 128.0 117.0 115.0 116.0 120.0 125.0 121.0 4yy2_0001_A_0001
115.0 133.0 115.0 115.0 127.0 127.0 125.0 117.0 4yy2_0001_A_0002
119.0 120.0 124.0 98.0 123.0 123.0 122.0 124.0 4yy2_0001_A_0003
113.0 134.0 117.0 113.0 132.0 118.0 116.0 119.0 4yy2_0001_A_0004
107.0 129.0 125.0 119.0 110.0 113.0 113.0 125.0 4yy2_0001_A_0005
92.0 115.0 99.0 84.0 94.0 99.0 95.0 86.0 4zhp_0001_A_0001
95.0 110.0 92.0 91.0 87.0 99.0 80.0 89.0 4zhp_0001_A_0002
86.0 103.0 97.0 101.0 97.0 92.0 89.0 89.0 4zhp_0001_A_0003
95.0 105.0 95.0 98.0 93.0 94.0 90.0 86.0 4zhp_0001_A_0004
81.0 101.0 104.0 90.0 94.0 96.0 92.0 95.0 4zhp_0001_A_0005
95.0 82.0 103.0 93.0 92.0 94.0 106.0 89.0 5b8d_0001_A_0001
89.0 85.0 94.0 93.0 99.0 89.0 111.0 93.0 5b8d_0001_A_0002
93.0 89.0 101.0 97.0 101.0 98.0 106.0 93.0 5b8d_0001_A_0003
86.0 99.0 95.0 88.0 94.0 99.0 105.0 94.0 5b8d_0001_A_0004
94.0 97.0 96.0 96.0 92.0 96.0 110.0 89.0 5b8d_0001_A_0005
84.0 101.0 98.0 92.0 97.0 82.0 94.0 87.0 5dcm_0001_B_0001
82.0 98.0 81.0 79.0 111.0 93.0 97.0 93.0 5dcm_0001_B_0002
91.0 99.0 87.0 92.0 100.0 100.0 93.0 94.0 5dcm_0001_B_0003
92.0 104.0 93.0 95.0 103.0 95.0 95.0 90.0 5dcm_0001_B_0004
91.0 104.0 99.0 87.0 109.0 92.0 97.0 93.0 5dcm_0001_B_0005
113.0 113.0 112.0 103.0 117.0 116.0 112.0 118.0 5dom_0001_A_0001
113.0 123.0 118.0 105.0 116.0 104.0 119.0 114.0 5dom_0001_A_0002
103.0 125.0 116.0 109.0 114.0 112.0 114.0 114.0 5dom_0001_A_0003
107.0 121.0 111.0 104.0 116.0 112.0 121.0 115.0 5dom_0001_A_0004
115.0 119.0 113.0 105.0 116.0 110.0 119.0 117.0 5dom_0001_A_0005
77.0 91.0 86.0 88.0 93.0 79.0 88.0 80.0 5elu_0001_A_0001
91.0 88.0 87.0 88.0 88.0 72.0 96.0 91.0 5elu_0001_A_0002
82.0 90.0 85.0 82.0 100.0 80.0 93.0 80.0 5elu_0001_A_0003
85.0 87.0 83.0 86.0 93.0 86.0 98.0 81.0 5elu_0001_A_0004
93.0 86.0 79.0 84.0 94.0 79.0 91.0 79.0 5elu_0001_A_0005
72.0 96.0 90.0 77.0 97.0 87.0 99.0 84.0 5fwz_0001_B_0001
84.0 102.0 86.0 82.0 98.0 81.0 96.0 85.0 5fwz_0001_B_0002
78.0 111.0 92.0 82.0 88.0 89.0 96.0 74.0 5fwz_0001_B_0003
76.0 96.0 91.0 78.0 84.0 81.0 100.0 91.0 5fwz_0001_B_0004
83.0 89.0 91.0 80.0 85.0 77.0 93.0 89.0 5fwz_0001_B_0005
76.0 96.0 79.0 86.0 93.0 76.0 95.0 93.0 5hdn_0001_B_0001
87.0 84.0 88.0 86.0 89.0 88.0 93.0 91.0 5hdn_0001_B_0002
84.0 93.0 84.0 81.0 85.0 75.0 100.0 89.0 5hdn_0001_B_0003
75.0 94.0 84.0 72.0 90.0 78.0 95.0 92.0 5hdn_0001_B_0004
90.0 90.0 87.0 74.0 90.0 79.0 94.0 90.0 5hdn_0001_B_0005
69.0 72.0 70.0 65.0 77.0 75.0 88.0 75.0 5jmb_0001_A_0001
70.0 78.0 72.0 69.0 66.0 69.0 92.0 72.0 5jmb_0001_A_0002
70.0 75.0 65.0 66.0 79.0 75.0 85.0 76.0 5jmb_0001_A_0003
61.0 69.0 62.0 68.0 68.0 64.0 89.0 68.0 5jmb_0001_A_0004
64.0 78.0 78.0 63.0 71.0 70.0 77.0 68.0 5jmb_0001_A_0005
67.0 83.0 72.0 64.0 75.0 76.0 77.0 65.0 5klf_0001_A_0001
75.0 78.0 77.0 69.0 82.0 73.0 75.0 79.0 5klf_0001_A_0002
70.0 77.0 66.0 73.0 80.0 75.0 73.0 75.0 5klf_0001_A_0003
71.0 74.0 59.0 75.0 88.0 74.0 79.0 70.0 5klf_0001_A_0004
74.0 79.0 67.0 65.0 83.0 61.0 77.0 77.0 5klf_0001_A_0005
93.0 101.0 94.0 95.0 106.0 101.0 102.0 95.0 5knh_0001_B_0001
100.0 97.0 101.0 89.0 109.0 94.0 106.0 89.0 5knh_0001_B_0002
97.0 106.0 105.0 84.0 102.0 95.0 98.0 85.0 5knh_0001_B_0003
97.0 97.0 103.0 89.0 96.0 99.0 106.0 87.0 5knh_0001_B_0004
93.0 107.0 111.0 83.0 104.0 105.0 108.0 89.0 5knh_0001_B_0005
64.0 71.0 68.0 70.0 78.0 64.0 88.0 67.0 5kuj_0001_A_0001
72.0 78.0 57.0 63.0 74.0 70.0 90.0 74.0 5kuj_0001_A_0002
72.0 76.0 74.0 63.0 84.0 69.0 88.0 76.0 5kuj_0001_A_0003
72.0 80.0 75.0 74.0 89.0 72.0 84.0 73.0 5kuj_0001_A_0004
72.0 91.0 80.0 69.0 77.0 67.0 88.0 78.0 5kuj_0001_A_0005
91.0 88.0 101.0 90.0 79.0 98.0 82.0 85.0 5tvi_0001_A_0001
84.0 84.0 105.0 89.0 82.0 97.0 83.0 91.0 5tvi_0001_A_0002
95.0 91.0 89.0 92.0 81.0 97.0 83.0 89.0 5tvi_0001_A_0003
91.0 92.0 99.0 93.0 85.0 99.0 84.0 85.0 5tvi_0001_A_0004
86.0 89.0 98.0 90.0 85.0 96.0 85.0 86.0 5tvi_0001_A_0005
96.0 101.0 107.0 96.0 105.0 107.0 113.0 98.0 5u0j_0001_B_0001
102.0 104.0 113.0 104.0 110.0 103.0 108.0 100.0 5u0j_0001_B_0002
96.0 109.0 96.0 96.0 108.0 105.0 105.0 103.0 5u0j_0001_B_0003
99.0 105.0 105.0 95.0 110.0 109.0 116.0 102.0 5u0j_0001_B_0004
104.0 105.0 111.0 101.0 112.0 104.0 111.0 107.0 5u0j_0001_B_0005
76.0 100.0 96.0 84.0 89.0 97.0 81.0 88.0 5ydf_0001_A_0001
83.0 100.0 83.0 90.0 97.0 89.0 91.0 86.0 5ydf_0001_A_0002
83.0 98.0 89.0 78.0 89.0 76.0 87.0 83.0 5ydf_0001_A_0003
79.0 97.0 83.0 84.0 91.0 79.0 88.0 82.0 5ydf_0001_A_0004
77.0 97.0 74.0 83.0 90.0 84.0 89.0 81.0 5ydf_0001_A_0005
59.0 82.0 63.0 71.0 71.0 55.0 70.0 52.0 5ym6_0001_B_0001
61.0 80.0 68.0 60.0 80.0 70.0 80.0 59.0 5ym6_0001_B_0002
59.0 72.0 75.0 60.0 72.0 62.0 69.0 56.0 5ym6_0001_B_0003
58.0 77.0 66.0 60.0 73.0 69.0 66.0 52.0 5ym6_0001_B_0004
58.0 76.0 69.0 61.0 72.0 67.0 76.0 63.0 5ym6_0001_B_0005
73.0 89.0 75.0 77.0 87.0 77.0 86.0 85.0 5ypp_0001_B_0001
74.0 86.0 77.0 75.0 85.0 81.0 80.0 80.0 5ypp_0001_B_0002
79.0 90.0 76.0 70.0 90.0 72.0 78.0 76.0 5ypp_0001_B_0003
78.0 90.0 83.0 70.0 85.0 84.0 79.0 85.0 5ypp_0001_B_0004
77.0 85.0 78.0 72.0 88.0 81.0 94.0 71.0 5ypp_0001_B_0005
86.0 88.0 83.0 92.0 95.0 90.0 92.0 87.0 6g6s_0001_A_0001
99.0 89.0 87.0 82.0 90.0 100.0 89.0 87.0 6g6s_0001_A_0002
91.0 102.0 96.0 81.0 103.0 91.0 88.0 89.0 6g6s_0001_A_0003
85.0 94.0 105.0 86.0 98.0 91.0 93.0 85.0 6g6s_0001_A_0004
100.0 101.0 91.0 87.0 102.0 97.0 86.0 87.0 6g6s_0001_A_0005
