# Supplementary material for: Protein sequence optimization with a pairwise decomposable penalty for buried unsatisfied hydrogen bonds
Source: PLoS Comput Biol. 2021 Mar 8;17(3):e1008061. doi: 10.1371/journal.pcbi.1008061 (PMC7971855; doi:10.1371/journal.pcbi.1008061)
Supplement: S1 Data — (TAR) [file pcbi.1008061.s006.tar › s2figa_oversats.dat]

design design_exrot repack repack_exrot frac_hbonds
0.4186046511627907 0.7441860465116279 0.23255813953488372 0.4883720930232558 1.0
0.27906976744186046 0.6976744186046512 0.20930232558139536 0.4186046511627907 1.0
0.27906976744186046 0.5813953488372093 0.16279069767441862 0.2558139534883721 1.0
0.23255813953488372 0.5813953488372093 0.13953488372093023 0.23255813953488372 1.0
0.18604651162790697 0.5348837209302325 0.11627906976744186 0.23255813953488372 1.0
0.18604651162790697 0.4883720930232558 0.11627906976744186 0.20930232558139536 1.0
0.20930232558139536 0.46511627906976744 0.11627906976744186 0.23255813953488372 0.9736842105263158
0.16279069767441862 0.32558139534883723 0.06976744186046512 0.18604651162790697 0.9210526315789473
0.06976744186046512 0.20930232558139536 0.06976744186046512 0.09302325581395349 0.8421052631578947
0.046511627906976744 0.18604651162790697 0.0 0.06976744186046512 0.8157894736842105
0.0 0.09302325581395349 0.0 0.023255813953488372 0.7368421052631579
0.046511627906976744 0.13953488372093023 0.046511627906976744 0.09302325581395349 0.6842105263157895
0.046511627906976744 0.09302325581395349 0.046511627906976744 0.046511627906976744 0.5789473684210527
0.046511627906976744 0.09302325581395349 0.046511627906976744 0.09302325581395349 0.5263157894736842
0.046511627906976744 0.09302325581395349 0.0 0.046511627906976744 0.39473684210526316
0.06976744186046512 0.06976744186046512 0.0 0.0 0.3157894736842105
0.0 0.06976744186046512 0.0 0.023255813953488372 0.2631578947368421
0.0 0.023255813953488372 0.0 0.023255813953488372 0.13157894736842105
0.0 0.023255813953488372 0.0 0.0 0.07894736842105263
0.0 0.0 0.0 0.0 0.07894736842105263
