# Supplementary material for: Protein sequence optimization with a pairwise decomposable penalty for buried unsatisfied hydrogen bonds
Source: PLoS Comput Biol. 2021 Mar 8;17(3):e1008061. doi: 10.1371/journal.pcbi.1008061 (PMC7971855; doi:10.1371/journal.pcbi.1008061)
Supplement: S1 Data — (TAR) [file pcbi.1008061.s006.tar › s2figb_hbnet_res.dat]

27,37,96,128,156,158,166,200,223,240,248,252 1F2P_A
38,49,92,118 1FBN_A
49,51,56,92,93,121 1G8A_A
100,102,104,129,138,149,151,186,204,239 1G9R_A
31,54,79,87,98,99,105,123,125,133,147,149,239,244,246 1ILZ_A
6,42,101,163,189,227,266 1NAR_A
46,96,115,119,133,184,190,193,194,203,205,221 1NNH_A
37,48,50,55,91,92,120 1PRY_A
5,31,54,56,79,87,90,98,99,101,105,123,125,133,147,149,228,235,239,244,246 1QD5_A
25,27,29,62,78,80,114,124,126,128 1QJ8_A
27,37,96,128,156,158,203,243,251,255 1QQ9_A
8,12,57,144,146,188,190,245 1SW4_A
27,37,96,128,156,158,166,201,224,241,249,253 1TF9_A
11,42,133,135,224 1YDN_A
5,9,15,163,237 1ZGI_A
19,35,70,128,131,151 2ARS_A
41,143,241,257,264,274 2FIY_A
53,76,78,80,134,176,255 2H4V_A
54,60,63,68,88,141,172,186,206 2H5O_A
39,82,83,111 2IPX_A
45,179,190,197,275 2PSB_A
8,59,180,186,190,277 2PSH_A
9,32,46,146,149,150,154,177,215,218,249,264,268,283 2Q17_A
90,113,116,138,145,239,241,243,245,247 2RDN_A
9,15,17,29,33,35,45,47,55,81,83,85,103,111,132,144,152,195,220 2VDF_A
26,42,53,63,65,67,110,112,114,116,132,173,179,186,188,192,227,241,260,262 2X55_A
25,41,50,52,64,66,109,111,113,172,185,187,236,240,259,261 2X56_A
43,77,80,94,98,102,111,177,180,181,183,184,187 2Y8D_A
21,22,23,29,32,33,34,48,50,64,70,74,108,114,124,126,134,136,160,164,174,176,178,196,219,221,223,232,240,252,254,268,272 3AEH_A
148,177,212,228,229,233,285 3B35_A
32,33,50,58,77,84,90,98,196,197,204,205,209,218,226,254,256,273,278,289,291 3FID_A
18,55,91,95,161,169,171,225 3GN6_A
19,75,99,100,105,112,114,165,187,191,248 3HBM_A
19,75,99,100,105,112,114,116,166,188,192,249 3HBN_A
47,50,158,200,205,209 3I7J_A
62,64,83,89,91,123,135 3IA8_A
53,59,62,67,87,171,185,189,205,207 3KCT_A
26,123,143,173 3LCU_A
55,61,69,89,173,187,207 3LF3_A
68,69,164,165,168,172 3MGW_A
15,65,90,92,93,101,113,186,214 3N73_A
58,64,67,72,78,81,92,145,176,178,190,192,210,212,214 3NED_A
54,60,68,88,172,186,206 3NEZ_A
53,59,67,87,171,185,205,207,209 3NF0_A
32,42,63,105,108,164,184,186,206,209 3O14_A
54,79,81,83,94,137,181,235,260 3QCD_A
54,79,81,83,94,237,262 3QCG_A
54,79,81,83,137,183,262 3QCK_A
31,33,35,37,67,77,83,85,118,120,128,130,132,151 3QRA_A
9,57,58,65,85,86,91,111,150,152,191,239 3RGI_A
93,146,177,179,198,216 3SVN_A
87,140,171,173,192,210 3SVO_A
86,139,170,172,191,209 3SVS_A
33,68,119,122,131,133,164,169,190,194,196 3T4V_A
10,30,119,120,150,151,173,181,202,209,236,238,248,250 3UJ8_A
9,29,118,119,149,150,172,180,201,208,235,237,247,249 3UJA_A
117,148,149,179 3UJB_A
30,119,120,150,151,181,202,209,236,238,248,250 3UJC_A
9,29,118,119,149,150,172,180,201,208,235,237,247,249 3UJD_A
33,34,92,101,174,175,178 3VUU_A
41,42,100,109,179,182,183,186 3VUV_A
79,126,130,168,170,199,207 3ZYM_A
25,41,52,64,66,95,97,109,111,113,131,172,191,226,240,263,265 4DCB_A
53,93,96,97,125 4DF3_A
62,67,87,140,171,173,188 4EDO_A
67,87,140,171,173,188,192 4EDS_A
52,58,66,86,139,170,184,188,204 4H3N_A
80,82,119,171 4H6Q_A
23,27,33,146,184,198,253,260 4H6T_A
5,67,74,148,175,188,192,221,232,239 4HD4_A
80,81,125,208,212 4HYJ_A
7,27,114,116,117,147,148,170,178,199,206,233,247 4MWZ_A
48,69,96,120,121,124,154,183,184,188,206,250 4NF0_A
11,19,32,33,64,87,90,93,99,101,106,164,167,168,171,175 4NUU_A
67,71,73,103,127,140,148,151,173,180,189,206,255 4NX8_A
27,38,40,62,63,88,102,104,141,172,174,193,211 4OJ0_A
36,55,74,93,111,130,149,168,204,223 4Q1Q_A
54,60,62,67,87,140,171,185,205 4Q7R_A
56,60,87,88,113,152,188,218,237 4RR5_A
16,54,60,78,80,82,83,84,86,93,102,155,201,208,217,233,234 4TVV_A
80,83,149,151,153,159,166,168,190,211,240 4UQX_A
76,79,109,121,145,147,149,155,186,236 4UQY_A
76,79,109,121,145,147,149,155,186,236 4UQZ_A
8,15,42,91,166,191,216,236 4WUT_A
6,14,27,61,84,87,90,166,169,170,173,177,181,220 4YFS_A
4,91,94,145,222,223,230 5B2N_A
58,65,86,87,92,112,153,193 5DZ6_A
4,91,94,145,222,223,230 5G28_A
6,8,95,98,146,149,226,227,234 5G2C_A
7,94,97,148,225,233 5G2D_A
52,58,66,86,170,184,204 5H87_A
52,58,86,170,204 5H88_A
19,26,37,55,57,77,148,169,172,176,177,207,210,220,228,231,256 5HWA_A
53,59,62,87,140,171,189,205,207 5LK4_A
58,65,85,91,111,150,152,221,239 6APF_A
32,93,102,146,149,172,175,193,205,209,256 6BE0_A
5,67,74,89,94,148,175,188,192,221,232,281,283 6EI4_A
